# Supplementary material for: Crystal structure of μ-1κC:2(η2)-carbonyl-carbonyl-1κC-chlorido-2κCl-μ-chlorido­borylene-1:2κ2 B:B-[1(η5)-penta­methyl­cyclo­penta­dien­yl](tri­cyclo­hexyl­phosphane-2κP)iron(II)platinum(II) benzene monosolvate
Source: Acta Crystallogr Sect E Struct Rep Online. 2014 Oct 29;70(Pt 11):421–3. doi: 10.1107/S1600536814023381 (PMC4257242; doi:10.1107/S1600536814023381)
Supplement: Supplementary file 1 [file e-70-00421-sup1.cif]

##############################################################################
#                                                                            #
# This CIF contains the data in a paper accepted for publication in          #
# Acta Crystallographica Section E. It conforms to the requirements of       #
# Notes for Authors for Acta Crystallographica Section E, and has been       #
# peer reviewed under the auspices of the IUCr Commission on Journals.       #
#                                                                            #
# Full details of the Crystallographic Information File format               #
# are given in the paper "The Crystallographic Information File (CIF):       #
# a New Standard Archive File for Crystallography" by S. R. Hall, F. H.      #
# Allen and I. D. Brown [Acta Cryst. (1991), A47, 655-685].                  #
#                                                                            #
# The current version of the core CIF dictionary is obtainable from          #
# ftp://ftp.iucr.org/pub/cif_core.dic.                                       #
#                                                                            #
# Software is freely available for graphical display of the structure(s)     #
# in this CIF. For information consult the CIF software page                 #
# http://www.iucr.org/resources/cif/software.                                #
#                                                                            #
# This file may be used for bona fide research purposes within the           #
# scientific community so long as proper attribution is given to the journal # 
# article from which it was obtained.                                        #
#                                                                            #
##############################################################################
data_I
_audit_creation_method     SHELXL-97
_journal_date_recd_electronic     2014-10-01
_journal_date_accepted     2014-10-23
_journal_name_full     'Acta Crystallographica, Section E'
_journal_year     2014
_journal_volume     70
_journal_issue     11
_journal_page_first     421
_journal_page_last     423
_journal_paper_category     GM
_journal_paper_doi     10.1107/S1600536814023381
_journal_coeditor_code     WM5073
_publ_contact_author_name     'Prof. Dr. Holger Braunschweig'
_publ_contact_author_address
;
Institut f\"ur Anorganische Chemie
Universit\"at W\"urzburg
Am Hubland
97074 W\"urzburg, Germany
;
_publ_contact_author_email     'h.braunschweig@mail.uni-wuerzburg.de'
_publ_contact_author_fax     +49-931-3184623
_publ_contact_author_phone     +49-931-3185260
_publ_section_title
;\
Crystal structure of
\m-1\k<i>C</i>:2(\h^2^)-carbonyl-carbonyl-1\k<i>C</i>-chlorido-2\k<i>Cl</i>-\
\m-chloridoborylene-1:2\k^2^<i>B</i>:<i>B</i>-[1(\h^5^)-\
pentamethylcyclopentadienyl](tricyclohexylphosphane-2\k<i>P</i>)iron(II)\
platinum(II) benzene monosolvate
;
loop_
    _publ_author_name
    _publ_author_address
    'Braunschweig, Holger'
;     Institut f\"ur Anorganische Chemie
      Universit\"at W\"urzburg
      Am Hubland
      D-97074 W\"urzburg, Germany
;
    'Kramer, Thomas'
;     Institut f\"ur Anorganische Chemie
      Universit\"at W\"urzburg
      Am Hubland
      D-97074 W\"urzburg, Germany
;
_publ_section_synopsis
;\
The title compound
[\h^5^-(C~5~(CH~3~)~5~)(CO)Fe{(\m-BCl)(\m-CO)}PtCl(P(C~6~H~11~)~3~)]\
\\cdotC~6~H~6~ shows a piano-stool coordination geometry at the Fe^II^ atom
and a distorted square-planar coordination geometry at the Pt atom. Both
metals are bridged by one carbonyl and one chloridoborylene unit.
Additionally, one benzene solvent molecule aligns in a staggered position
relative to the (pentamethyl)cyclopentadienyl ligand of the Fe^II^ centre.
;
_chemical_name_systematic
;
\m-1\k<i>C</i>:2(\h^2^)-Carbonyl-carbonyl-1\k<i>C</i>-\
chlorido-2\k<i>Cl</i>-\m-chloridoborylene-1:2\k^2^<i>B</i>:<i>B</i>-\
[1(\h^5^)-pentamethylcyclopentadienyl](tricyclohexylphosphane-\
2\k<i>P</i>)iron(II)platinum(II) benzene monosolvate
;
_chemical_name_common     ?
_chemical_formula_moiety     'C30 H48 B Cl2 Fe O2 P Pt, C6 H6'
_chemical_formula_sum     'C36 H54 B Cl2 Fe O2 P Pt'
_chemical_formula_iupac
                         '[Fe Pt (B Cl) Cl (C10 H15) (C18 H33 P) (C O)2], C6 H6'
_chemical_formula_weight     882.41
_chemical_melting_point     ?
_symmetry_cell_setting     monoclinic
_symmetry_space_group_name_H-M     'P 21/c'
_symmetry_space_group_name_Hall     '-P 2ybc'
loop_
    _symmetry_equiv_pos_as_xyz
    'x, y, z'
    '-x, y+1/2, -z+1/2'
    '-x, -y, -z'
    'x, -y-1/2, z-1/2'
_cell_length_a     9.4578(2)
_cell_length_b     12.6902(3)
_cell_length_c     30.5130(9)
_cell_angle_alpha     90.00
_cell_angle_beta     96.3340(10)
_cell_angle_gamma     90.00
_cell_volume     3639.86(16)
_cell_formula_units_Z     4
_cell_measurement_reflns_used     5551
_cell_measurement_theta_min     2.58
_cell_measurement_theta_max     22.42
_cell_measurement_temperature     100(2)
_exptl_crystal_description     'block'
_exptl_crystal_colour     'yellow'
_exptl_crystal_size_max     0.28
_exptl_crystal_size_mid     0.26
_exptl_crystal_size_min     0.19
_exptl_crystal_density_diffrn     1.610
_exptl_crystal_density_meas     ?
_exptl_crystal_density_method     'not measured'
_exptl_crystal_F_000     1776
_exptl_absorpt_coefficient_mu     4.459
_exptl_absorpt_correction_type     multi-scan
_exptl_absorpt_process_details
;
(<i>SADABS</i>; Bruker, 2008)
;
_exptl_absorpt_correction_T_min     0.3741
_exptl_absorpt_correction_T_max     0.4314
_exptl_special_details
;
The crystal was immersed in a film of perfluoropolyether oil,
mounted on a glass fiber and transferred to stream of cold nitrogen.
;
_diffrn_ambient_temperature     100(2)
_diffrn_radiation_type     MoK\a
_diffrn_radiation_wavelength     0.71073
_diffrn_radiation_source     'rotating anode'
_diffrn_radiation_monochromator     'multi-layer mirror'
_diffrn_measurement_device_type     'Bruker X8 APEXII'
_diffrn_measurement_method     '\f and \w scans'
_diffrn_detector_area_resol_mean     8.333
_diffrn_reflns_number     57360
_diffrn_reflns_av_R_equivalents     0.0767
_diffrn_reflns_av_sigmaI/netI     0.0743
_diffrn_reflns_theta_min     1.34
_diffrn_reflns_theta_max     28.70
_diffrn_reflns_theta_full     26.00
_diffrn_measured_fraction_theta_max     0.966
_diffrn_measured_fraction_theta_full     0.997
_diffrn_reflns_limit_h_min     -12
_diffrn_reflns_limit_h_max     12
_diffrn_reflns_limit_k_min     -16
_diffrn_reflns_limit_k_max     16
_diffrn_reflns_limit_l_min     -41
_diffrn_reflns_limit_l_max     39
_diffrn_standards_number     ?
_diffrn_standards_interval_count     ?
_diffrn_standards_interval_time     ?
_diffrn_standards_decay_%     ?
_refine_special_details
;
Refinement of <i>F</i>^2^ against ALL reflections. The weighted <i>R</i>-factor
<i>wR</i> and goodness of fit <i>S</i> are based on <i>F</i>^2^, conventional
<i>R</i>-factors <i>R</i> are based on <i>F</i>, with <i>F</i> set to zero for
negative <i>F</i>^2^. The threshold expression of <i>F</i>^2^ >
\s(<i>F</i>^2^) is used only for calculating <i>R</i>-factors(gt) <i>etc</i>.
and is not relevant to the choice of reflections for refinement.
<i>R</i>-factors based on <i>F</i>^2^ are statistically about twice as large
as those based on <i>F</i>, and <i>R</i>- factors based on ALL data will be
even larger.
;
_reflns_number_total     9098
_reflns_number_gt     6917
_reflns_threshold_expression     I>2sigma(I)
_refine_ls_structure_factor_coef     Fsqd
_refine_ls_matrix_type     full
_refine_ls_R_factor_all     0.0593
_refine_ls_R_factor_gt     0.0362
_refine_ls_wR_factor_gt     0.0544
_refine_ls_wR_factor_ref     0.0585
_refine_ls_goodness_of_fit_ref     0.995
_refine_ls_restrained_S_all     0.995
_refine_ls_number_reflns     9098
_refine_ls_number_parameters     402
_refine_ls_number_restraints     0
_refine_ls_hydrogen_treatment     constr
_refine_ls_weighting_scheme     calc
_refine_ls_weighting_details
         'calc w=1/[\s^2^(Fo^2^)+(0.0177P)^2^+0.0000P] where P=(Fo^2^+2Fc^2^)/3'
_atom_sites_solution_hydrogens     geom
_atom_sites_solution_primary     direct
_atom_sites_solution_secondary     difmap
_refine_ls_shift/su_max     0.001
_refine_ls_shift/su_mean     0.000
_refine_diff_density_max     1.005
_refine_diff_density_min     -0.783
_refine_ls_extinction_method     none
_refine_ls_extinction_coef     ?
loop_
    _atom_type_symbol
    _atom_type_description
    _atom_type_scat_dispersion_real
    _atom_type_scat_dispersion_imag
    _atom_type_scat_source
    'C' 'C' 0.0033 0.0016
                         'International Tables Vol C Tables 4.2.6.8 and 6.1.1.4'
    'H' 'H' 0.0000 0.0000
                         'International Tables Vol C Tables 4.2.6.8 and 6.1.1.4'
    'B' 'B' 0.0013 0.0007
                         'International Tables Vol C Tables 4.2.6.8 and 6.1.1.4'
    'O' 'O' 0.0106 0.0060
                         'International Tables Vol C Tables 4.2.6.8 and 6.1.1.4'
    'P' 'P' 0.1023 0.0942
                         'International Tables Vol C Tables 4.2.6.8 and 6.1.1.4'
    'Cl' 'Cl' 0.1484 0.1585
                         'International Tables Vol C Tables 4.2.6.8 and 6.1.1.4'
    'Fe' 'Fe' 0.3463 0.8444
                         'International Tables Vol C Tables 4.2.6.8 and 6.1.1.4'
    'Pt' 'Pt' -1.7033 8.3905
                         'International Tables Vol C Tables 4.2.6.8 and 6.1.1.4'
_computing_data_collection
;
APEX2 (Bruker, 2009)
;
_computing_cell_refinement
;
SAINT-Plus (Bruker, 2009)
;
_computing_data_reduction
;
SAINT-Plus (Bruker, 2009)
;
_computing_structure_solution
;
SHELXS97 (Sheldrick, 2008)
;
_computing_structure_refinement
;
SHELXL97 (Sheldrick, 2008)
;
_computing_molecular_graphics
;
<i>SHELXLE</i> (H\"ubschle <i>et al.</i>,  2011)
;
_computing_publication_material
;
SHELXL97 (Sheldrick, 2008)
;
loop_
    _atom_site_type_symbol
    _atom_site_label
    _atom_site_fract_x
    _atom_site_fract_y
    _atom_site_fract_z
    _atom_site_U_iso_or_equiv
    _atom_site_adp_type
    _atom_site_calc_flag
    _atom_site_refinement_flags
    _atom_site_occupancy
    _atom_site_symmetry_multiplicity
    _atom_site_disorder_assembly
    _atom_site_disorder_group
    Pt Pt1 0.526460(14) 0.632771(10) 0.387705(4) 0.01107(4) Uani d . 1 1 . .
    Fe Fe2 0.64690(5) 0.47736(4) 0.347519(14) 0.01174(11) Uani d . 1 1 . .
    B B3 0.6882(4) 0.5475(3) 0.40656(12) 0.0134(9) Uani d . 1 1 . .
    Cl Cl4 0.82199(9) 0.51932(7) 0.45042(3) 0.0170(2) Uani d . 1 1 . .
    C C5 0.4564(4) 0.4860(3) 0.34065(10) 0.0136(8) Uani d . 1 1 . .
    O O6 0.3379(3) 0.46715(18) 0.32991(7) 0.0181(6) Uani d . 1 1 . .
    Cl Cl7 0.32826(9) 0.71629(7) 0.34063(3) 0.0182(2) Uani d . 1 1 . .
    P P8 0.52924(9) 0.76039(7) 0.43998(3) 0.0109(2) Uani d . 1 1 . .
    C C9 0.6047(3) 0.8854(2) 0.42227(10) 0.0118(8) Uani d . 1 1 . .
    H H9 0.6208 0.9316 0.4489 0.014 Uiso calc R 1 1 . .
    C C10 0.7503(4) 0.8649(3) 0.40638(11) 0.0176(8) Uani d . 1 1 . .
    H H10A 0.8123 0.8289 0.4301 0.021 Uiso calc R 1 1 . .
    H H10B 0.7383 0.8172 0.3805 0.021 Uiso calc R 1 1 . .
    C C11 0.8229(4) 0.9664(3) 0.39367(11) 0.0219(9) Uani d . 1 1 . .
    H H11A 0.8470 1.0100 0.4203 0.026 Uiso calc R 1 1 . .
    H H11B 0.9126 0.9487 0.3814 0.026 Uiso calc R 1 1 . .
    C C12 0.7275(4) 1.0286(3) 0.35996(11) 0.0248(9) Uani d . 1 1 . .
    H H12A 0.7140 0.9888 0.3319 0.030 Uiso calc R 1 1 . .
    H H12B 0.7737 1.0965 0.3543 0.030 Uiso calc R 1 1 . .
    C C13 0.5827(4) 1.0497(3) 0.37603(11) 0.0213(9) Uani d . 1 1 . .
    H H13A 0.5215 1.0880 0.3529 0.026 Uiso calc R 1 1 . .
    H H13B 0.5956 1.0950 0.4026 0.026 Uiso calc R 1 1 . .
    C C14 0.5095(4) 0.9472(3) 0.38706(11) 0.0162(8) Uani d . 1 1 . .
    H H14A 0.4903 0.9038 0.3601 0.019 Uiso calc R 1 1 . .
    H H14B 0.4174 0.9634 0.3981 0.019 Uiso calc R 1 1 . .
    C C15 0.6401(4) 0.7299(3) 0.49250(10) 0.0119(8) Uani d . 1 1 . .
    H H15 0.7330 0.7041 0.4839 0.014 Uiso calc R 1 1 . .
    C C16 0.6773(4) 0.8230(3) 0.52455(10) 0.0160(8) Uani d . 1 1 . .
    H H16A 0.7249 0.8792 0.5091 0.019 Uiso calc R 1 1 . .
    H H16B 0.5886 0.8527 0.5340 0.019 Uiso calc R 1 1 . .
    C C17 0.7750(4) 0.7875(3) 0.56515(10) 0.0184(8) Uani d . 1 1 . .
    H H17A 0.8672 0.7641 0.5560 0.022 Uiso calc R 1 1 . .
    H H17B 0.7933 0.8476 0.5857 0.022 Uiso calc R 1 1 . .
    C C18 0.7083(4) 0.6977(3) 0.58863(11) 0.0193(9) Uani d . 1 1 . .
    H H18A 0.6189 0.7222 0.5994 0.023 Uiso calc R 1 1 . .
    H H18B 0.7740 0.6751 0.6144 0.023 Uiso calc R 1 1 . .
    C C19 0.6768(4) 0.6048(3) 0.55734(11) 0.0191(9) Uani d . 1 1 . .
    H H19A 0.7669 0.5774 0.5481 0.023 Uiso calc R 1 1 . .
    H H19B 0.6312 0.5476 0.5728 0.023 Uiso calc R 1 1 . .
    C C20 0.5788(4) 0.6385(3) 0.51681(10) 0.0167(8) Uani d . 1 1 . .
    H H20A 0.4856 0.6596 0.5260 0.020 Uiso calc R 1 1 . .
    H H20B 0.5626 0.5777 0.4965 0.020 Uiso calc R 1 1 . .
    C C21 0.3461(3) 0.7936(3) 0.44995(10) 0.0123(8) Uani d . 1 1 . .
    H H21 0.3024 0.8244 0.4214 0.015 Uiso calc R 1 1 . .
    C C22 0.3291(4) 0.8798(3) 0.48436(11) 0.0156(8) Uani d . 1 1 . .
    H H22A 0.3639 0.8534 0.5141 0.019 Uiso calc R 1 1 . .
    H H22B 0.3868 0.9421 0.4782 0.019 Uiso calc R 1 1 . .
    C C23 0.1729(4) 0.9117(3) 0.48306(11) 0.0188(8) Uani d . 1 1 . .
    H H23A 0.1629 0.9665 0.5056 0.023 Uiso calc R 1 1 . .
    H H23B 0.1399 0.9419 0.4538 0.023 Uiso calc R 1 1 . .
    C C24 0.0816(4) 0.8174(3) 0.49171(11) 0.0215(9) Uani d . 1 1 . .
    H H24A -0.0193 0.8392 0.4900 0.026 Uiso calc R 1 1 . .
    H H24B 0.1103 0.7901 0.5218 0.026 Uiso calc R 1 1 . .
    C C25 0.0977(4) 0.7308(3) 0.45814(12) 0.0220(9) Uani d . 1 1 . .
    H H25A 0.0407 0.6689 0.4652 0.026 Uiso calc R 1 1 . .
    H H25B 0.0601 0.7561 0.4284 0.026 Uiso calc R 1 1 . .
    C C26 0.2519(4) 0.6978(3) 0.45771(12) 0.0173(8) Uani d . 1 1 . .
    H H26A 0.2589 0.6452 0.4341 0.021 Uiso calc R 1 1 . .
    H H26B 0.2863 0.6644 0.4862 0.021 Uiso calc R 1 1 . .
    C C27 0.6543(4) 0.3662(3) 0.38169(10) 0.0148(8) Uani d . 1 1 . .
    O O28 0.6684(3) 0.29309(19) 0.40407(8) 0.0213(6) Uani d . 1 1 . .
    C C29 0.7129(4) 0.5825(3) 0.29891(10) 0.0143(8) Uani d . 1 1 . .
    C C30 0.6452(4) 0.4909(3) 0.27809(10) 0.0136(8) Uani d . 1 1 . .
    C C31 0.7216(4) 0.4009(3) 0.29399(10) 0.0134(8) Uani d . 1 1 . .
    C C32 0.8390(3) 0.4352(3) 0.32478(10) 0.0139(8) Uani d . 1 1 . .
    C C33 0.8337(4) 0.5478(3) 0.32728(10) 0.0149(8) Uani d . 1 1 . .
    C C34 0.6721(4) 0.6938(3) 0.28770(11) 0.0213(9) Uani d . 1 1 . .
    H H34A 0.6897 0.7087 0.2573 0.032 Uiso calc R 1 1 . .
    H H34B 0.7290 0.7417 0.3078 0.032 Uiso calc R 1 1 . .
    H H34C 0.5710 0.7040 0.2907 0.032 Uiso calc R 1 1 . .
    C C35 0.5207(4) 0.4923(3) 0.24333(11) 0.0226(9) Uani d . 1 1 . .
    H H35A 0.5546 0.4933 0.2141 0.034 Uiso calc R 1 1 . .
    H H35B 0.4631 0.5553 0.2469 0.034 Uiso calc R 1 1 . .
    H H35C 0.4626 0.4292 0.2461 0.034 Uiso calc R 1 1 . .
    C C36 0.6898(4) 0.2893(3) 0.27928(11) 0.0233(9) Uani d . 1 1 . .
    H H36A 0.7157 0.2796 0.2493 0.035 Uiso calc R 1 1 . .
    H H36B 0.5881 0.2751 0.2796 0.035 Uiso calc R 1 1 . .
    H H36C 0.7450 0.2405 0.2993 0.035 Uiso calc R 1 1 . .
    C C37 0.9540(4) 0.3681(3) 0.34783(11) 0.0234(9) Uani d . 1 1 . .
    H H37A 1.0388 0.3721 0.3321 0.035 Uiso calc R 1 1 . .
    H H37B 0.9213 0.2949 0.3484 0.035 Uiso calc R 1 1 . .
    H H37C 0.9773 0.3934 0.3781 0.035 Uiso calc R 1 1 . .
    C C38 0.9461(4) 0.6162(3) 0.35157(11) 0.0230(9) Uani d . 1 1 . .
    H H38A 1.0189 0.6330 0.3322 0.035 Uiso calc R 1 1 . .
    H H38B 0.9901 0.5787 0.3777 0.035 Uiso calc R 1 1 . .
    H H38C 0.9027 0.6816 0.3607 0.035 Uiso calc R 1 1 . .
    C C39 0.9832(4) 0.6166(3) 0.22311(12) 0.0269(10) Uani d . 1 1 . .
    H H39 0.9887 0.6905 0.2281 0.032 Uiso calc R 1 1 . .
    C C40 0.8760(4) 0.5756(3) 0.19333(12) 0.0272(10) Uani d . 1 1 . .
    H H40 0.8083 0.6213 0.1778 0.033 Uiso calc R 1 1 . .
    C C41 0.8680(4) 0.4681(3) 0.18633(12) 0.0287(10) Uani d . 1 1 . .
    H H41 0.7941 0.4397 0.1662 0.034 Uiso calc R 1 1 . .
    C C42 0.9662(4) 0.4022(3) 0.20839(12) 0.0305(10) Uani d . 1 1 . .
    H H42 0.9606 0.3283 0.2035 0.037 Uiso calc R 1 1 . .
    C C43 1.0738(4) 0.4437(3) 0.23779(12) 0.0258(9) Uani d . 1 1 . .
    H H43 1.1425 0.3979 0.2528 0.031 Uiso calc R 1 1 . .
    C C44 1.0823(4) 0.5503(3) 0.24558(11) 0.0232(9) Uani d . 1 1 . .
    H H44 1.1554 0.5781 0.2662 0.028 Uiso calc R 1 1 . .
loop_
    _atom_site_aniso_label
    _atom_site_aniso_U_11
    _atom_site_aniso_U_22
    _atom_site_aniso_U_33
    _atom_site_aniso_U_12
    _atom_site_aniso_U_13
    _atom_site_aniso_U_23
    Pt1 0.01238(8) 0.01078(8) 0.00994(6) 0.00060(6) 0.00079(5) -0.00084(6)
    Fe2 0.0135(3) 0.0119(3) 0.0099(2) 0.0007(2) 0.0015(2) -0.0012(2)
    B3 0.010(2) 0.013(2) 0.018(2) -0.0073(18) 0.0023(17) -0.0013(17)
    Cl4 0.0163(5) 0.0193(5) 0.0146(4) 0.0019(4) -0.0027(4) -0.0020(4)
    C5 0.021(2) 0.012(2) 0.0075(16) 0.0010(17) 0.0011(15) 0.0000(14)
    O6 0.0154(14) 0.0202(15) 0.0178(13) -0.0010(12) -0.0024(11) -0.0005(11)
    Cl7 0.0188(5) 0.0175(5) 0.0172(4) 0.0041(4) -0.0033(4) -0.0004(4)
    P8 0.0123(5) 0.0104(5) 0.0100(4) -0.0003(4) 0.0012(4) -0.0006(4)
    C9 0.0116(18) 0.0083(19) 0.0153(17) -0.0028(15) 0.0010(14) -0.0024(14)
    C10 0.018(2) 0.019(2) 0.0158(17) -0.0013(17) 0.0034(15) 0.0021(16)
    C11 0.021(2) 0.025(2) 0.021(2) -0.0107(18) 0.0060(17) 0.0051(17)
    C12 0.035(3) 0.020(2) 0.020(2) -0.0096(19) 0.0058(18) 0.0049(17)
    C13 0.029(2) 0.016(2) 0.0180(19) 0.0008(18) 0.0015(17) 0.0045(16)
    C14 0.018(2) 0.0130(19) 0.0170(18) -0.0020(16) -0.0001(16) 0.0001(16)
    C15 0.0131(19) 0.0145(19) 0.0074(16) -0.0026(15) -0.0013(14) -0.0016(14)
    C16 0.017(2) 0.0138(19) 0.0165(18) -0.0002(16) 0.0002(15) 0.0003(15)
    C17 0.018(2) 0.024(2) 0.0142(18) -0.0004(17) 0.0030(15) 0.0003(16)
    C18 0.015(2) 0.030(2) 0.0129(18) -0.0002(18) 0.0012(15) 0.0048(17)
    C19 0.025(2) 0.016(2) 0.0170(18) -0.0004(17) 0.0053(16) 0.0075(15)
    C20 0.019(2) 0.016(2) 0.0153(17) -0.0006(17) 0.0006(15) 0.0000(16)
    C21 0.0140(19) 0.0097(19) 0.0127(17) 0.0011(15) -0.0002(14) 0.0009(14)
    C22 0.016(2) 0.011(2) 0.0202(18) -0.0048(16) 0.0039(15) -0.0035(15)
    C23 0.018(2) 0.018(2) 0.0207(19) 0.0006(17) 0.0050(16) -0.0052(16)
    C24 0.012(2) 0.030(2) 0.022(2) 0.0007(18) 0.0040(16) -0.0025(17)
    C25 0.014(2) 0.019(2) 0.033(2) -0.0066(17) 0.0037(17) -0.0046(18)
    C26 0.015(2) 0.013(2) 0.025(2) -0.0057(16) 0.0057(16) 0.0001(16)
    C27 0.018(2) 0.013(2) 0.0124(17) -0.0010(17) 0.0005(15) -0.0055(16)
    O28 0.0244(15) 0.0160(14) 0.0234(14) 0.0010(12) 0.0019(12) 0.0018(12)
    C29 0.016(2) 0.016(2) 0.0129(17) 0.0027(16) 0.0078(15) 0.0020(15)
    C30 0.016(2) 0.016(2) 0.0101(16) -0.0003(16) 0.0061(14) 0.0023(15)
    C31 0.0138(19) 0.019(2) 0.0082(16) 0.0017(16) 0.0026(14) -0.0024(15)
    C32 0.0104(19) 0.021(2) 0.0100(17) 0.0004(16) 0.0022(14) -0.0003(15)
    C33 0.016(2) 0.018(2) 0.0121(17) -0.0005(16) 0.0069(15) -0.0007(15)
    C34 0.032(2) 0.018(2) 0.0151(19) 0.0010(18) 0.0080(17) 0.0029(16)
    C35 0.022(2) 0.031(2) 0.0143(18) 0.0019(19) -0.0019(16) 0.0002(17)
    C36 0.031(2) 0.021(2) 0.0183(19) -0.0013(19) 0.0054(17) -0.0090(17)
    C37 0.018(2) 0.033(2) 0.0186(19) 0.0073(19) 0.0025(16) -0.0026(18)
    C38 0.021(2) 0.029(2) 0.0198(19) -0.0026(18) 0.0046(16) -0.0056(17)
    C39 0.033(2) 0.020(2) 0.030(2) 0.000(2) 0.0122(19) -0.0004(18)
    C40 0.021(2) 0.040(3) 0.022(2) 0.004(2) 0.0079(17) 0.0073(19)
    C41 0.028(2) 0.040(3) 0.019(2) -0.010(2) 0.0045(18) -0.0072(19)
    C42 0.042(3) 0.024(2) 0.029(2) -0.006(2) 0.018(2) -0.0043(19)
    C43 0.028(2) 0.028(2) 0.023(2) 0.001(2) 0.0075(18) 0.0034(18)
    C44 0.018(2) 0.033(3) 0.0193(19) -0.0090(19) 0.0071(16) -0.0069(18)
_geom_special_details
;
All e.s.d.'s (except the e.s.d. in the dihedral angle between two l.s. planes)
are estimated using the full covariance matrix. The cell e.s.d.'s are taken
into account individually in the estimation of e.s.d.'s in distances, angles
and torsion angles; correlations between e.s.d.'s in cell parameters are only
used when they are defined by crystal symmetry. An approximate (isotropic)
treatment of cell e.s.d.'s is used for estimating e.s.d.'s involving l.s.
planes.
;
loop_
    _geom_bond_atom_site_label_1
    _geom_bond_atom_site_label_2
    _geom_bond_site_symmetry_2
    _geom_bond_distance
    _geom_bond_publ_flag
    Pt1 B3 . 1.910(4) ?
    Pt1 P8 . 2.2712(9) ?
    Pt1 C5 . 2.400(3) ?
    Pt1 Cl7 . 2.4711(8) ?
    Pt1 Fe2 . 2.6455(5) ?
    Fe2 C27 . 1.751(4) ?
    Fe2 C5 . 1.794(4) ?
    Fe2 B3 . 2.009(4) ?
    Fe2 C32 . 2.085(3) ?
    Fe2 C31 . 2.089(3) ?
    Fe2 C30 . 2.124(3) ?
    Fe2 C33 . 2.132(3) ?
    Fe2 C29 . 2.138(3) ?
    B3 Cl4 . 1.774(4) ?
    C5 O6 . 1.158(4) ?
    P8 C21 . 1.841(3) ?
    P8 C9 . 1.845(3) ?
    P8 C15 . 1.856(3) ?
    C9 C10 . 1.533(5) ?
    C9 C14 . 1.538(4) ?
    C9 H9 . 1.0000 ?
    C10 C11 . 1.529(5) ?
    C10 H10A . 0.9900 ?
    C10 H10B . 0.9900 ?
    C11 C12 . 1.514(5) ?
    C11 H11A . 0.9900 ?
    C11 H11B . 0.9900 ?
    C12 C13 . 1.528(5) ?
    C12 H12A . 0.9900 ?
    C12 H12B . 0.9900 ?
    C13 C14 . 1.529(5) ?
    C13 H13A . 0.9900 ?
    C13 H13B . 0.9900 ?
    C14 H14A . 0.9900 ?
    C14 H14B . 0.9900 ?
    C15 C20 . 1.526(5) ?
    C15 C16 . 1.550(4) ?
    C15 H15 . 1.0000 ?
    C16 C17 . 1.530(4) ?
    C16 H16A . 0.9900 ?
    C16 H16B . 0.9900 ?
    C17 C18 . 1.519(5) ?
    C17 H17A . 0.9900 ?
    C17 H17B . 0.9900 ?
    C18 C19 . 1.526(5) ?
    C18 H18A . 0.9900 ?
    C18 H18B . 0.9900 ?
    C19 C20 . 1.522(4) ?
    C19 H19A . 0.9900 ?
    C19 H19B . 0.9900 ?
    C20 H20A . 0.9900 ?
    C20 H20B . 0.9900 ?
    C21 C22 . 1.537(4) ?
    C21 C26 . 1.541(5) ?
    C21 H21 . 1.0000 ?
    C22 C23 . 1.528(5) ?
    C22 H22A . 0.9900 ?
    C22 H22B . 0.9900 ?
    C23 C24 . 1.516(5) ?
    C23 H23A . 0.9900 ?
    C23 H23B . 0.9900 ?
    C24 C25 . 1.521(5) ?
    C24 H24A . 0.9900 ?
    C24 H24B . 0.9900 ?
    C25 C26 . 1.519(5) ?
    C25 H25A . 0.9900 ?
    C25 H25B . 0.9900 ?
    C26 H26A . 0.9900 ?
    C26 H26B . 0.9900 ?
    C27 O28 . 1.151(4) ?
    C29 C33 . 1.425(5) ?
    C29 C30 . 1.441(5) ?
    C29 C34 . 1.494(5) ?
    C30 C31 . 1.409(5) ?
    C30 C35 . 1.495(4) ?
    C31 C32 . 1.440(4) ?
    C31 C36 . 1.505(5) ?
    C32 C33 . 1.432(5) ?
    C32 C37 . 1.495(5) ?
    C33 C38 . 1.503(5) ?
    C34 H34A . 0.9800 ?
    C34 H34B . 0.9800 ?
    C34 H34C . 0.9800 ?
    C35 H35A . 0.9800 ?
    C35 H35B . 0.9800 ?
    C35 H35C . 0.9800 ?
    C36 H36A . 0.9800 ?
    C36 H36B . 0.9800 ?
    C36 H36C . 0.9800 ?
    C37 H37A . 0.9800 ?
    C37 H37B . 0.9800 ?
    C37 H37C . 0.9800 ?
    C38 H38A . 0.9800 ?
    C38 H38B . 0.9800 ?
    C38 H38C . 0.9800 ?
    C39 C44 . 1.384(5) ?
    C39 C40 . 1.386(5) ?
    C39 H39 . 0.9500 ?
    C40 C41 . 1.383(5) ?
    C40 H40 . 0.9500 ?
    C41 C42 . 1.370(5) ?
    C41 H41 . 0.9500 ?
    C42 C43 . 1.384(5) ?
    C42 H42 . 0.9500 ?
    C43 C44 . 1.374(5) ?
    C43 H43 . 0.9500 ?
    C44 H44 . 0.9500 ?
loop_
    _geom_angle_atom_site_label_1
    _geom_angle_atom_site_label_2
    _geom_angle_atom_site_label_3
    _geom_angle_site_symmetry_1
    _geom_angle_site_symmetry_3
    _geom_angle
    _geom_angle_publ_flag
    B3 Pt1 P8 . . 104.22(12) ?
    B3 Pt1 C5 . . 84.23(14) ?
    P8 Pt1 C5 . . 162.67(9) ?
    B3 Pt1 Cl7 . . 161.64(12) ?
    P8 Pt1 Cl7 . . 92.96(3) ?
    C5 Pt1 Cl7 . . 81.00(8) ?
    B3 Pt1 Fe2 . . 49.13(11) ?
    P8 Pt1 Fe2 . . 152.23(3) ?
    C5 Pt1 Fe2 . . 41.29(9) ?
    Cl7 Pt1 Fe2 . . 112.84(2) ?
    C27 Fe2 C5 . . 95.32(16) ?
    C27 Fe2 B3 . . 80.32(15) ?
    C5 Fe2 B3 . . 99.86(15) ?
    C27 Fe2 C32 . . 90.69(15) ?
    C5 Fe2 C32 . . 151.34(13) ?
    B3 Fe2 C32 . . 108.78(14) ?
    C27 Fe2 C31 . . 95.53(14) ?
    C5 Fe2 C31 . . 111.03(14) ?
    B3 Fe2 C31 . . 149.10(15) ?
    C32 Fe2 C31 . . 40.37(12) ?
    C27 Fe2 C30 . . 130.89(14) ?
    C5 Fe2 C30 . . 88.93(14) ?
    B3 Fe2 C30 . . 146.94(15) ?
    C32 Fe2 C30 . . 66.41(12) ?
    C31 Fe2 C30 . . 39.07(12) ?
    C27 Fe2 C33 . . 122.02(15) ?
    C5 Fe2 C33 . . 142.60(14) ?
    B3 Fe2 C33 . . 89.34(14) ?
    C32 Fe2 C33 . . 39.70(13) ?
    C31 Fe2 C33 . . 66.78(13) ?
    C30 Fe2 C33 . . 65.95(13) ?
    C27 Fe2 C29 . . 156.92(15) ?
    C5 Fe2 C29 . . 104.29(14) ?
    B3 Fe2 C29 . . 107.62(15) ?
    C32 Fe2 C29 . . 66.28(13) ?
    C31 Fe2 C29 . . 66.29(13) ?
    C30 Fe2 C29 . . 39.51(12) ?
    C33 Fe2 C29 . . 39.00(12) ?
    C27 Fe2 Pt1 . . 108.40(11) ?
    C5 Fe2 Pt1 . . 61.99(10) ?
    B3 Fe2 Pt1 . . 45.98(12) ?
    C32 Fe2 Pt1 . . 141.37(10) ?
    C31 Fe2 Pt1 . . 155.35(9) ?
    C30 Fe2 Pt1 . . 116.48(9) ?
    C33 Fe2 Pt1 . . 103.57(9) ?
    C29 Fe2 Pt1 . . 91.71(9) ?
    Cl4 B3 Pt1 . . 145.3(2) ?
    Cl4 B3 Fe2 . . 129.7(2) ?
    Pt1 B3 Fe2 . . 84.89(15) ?
    O6 C5 Fe2 . . 161.6(3) ?
    O6 C5 Pt1 . . 121.6(3) ?
    Fe2 C5 Pt1 . . 76.72(12) ?
    C21 P8 C9 . . 104.64(15) ?
    C21 P8 C15 . . 110.93(15) ?
    C9 P8 C15 . . 103.45(15) ?
    C21 P8 Pt1 . . 109.95(11) ?
    C9 P8 Pt1 . . 112.48(11) ?
    C15 P8 Pt1 . . 114.79(11) ?
    C10 C9 C14 . . 110.1(3) ?
    C10 C9 P8 . . 109.7(2) ?
    C14 C9 P8 . . 115.3(2) ?
    C10 C9 H9 . . 107.1 ?
    C14 C9 H9 . . 107.1 ?
    P8 C9 H9 . . 107.1 ?
    C11 C10 C9 . . 112.4(3) ?
    C11 C10 H10A . . 109.1 ?
    C9 C10 H10A . . 109.1 ?
    C11 C10 H10B . . 109.1 ?
    C9 C10 H10B . . 109.1 ?
    H10A C10 H10B . . 107.9 ?
    C12 C11 C10 . . 111.2(3) ?
    C12 C11 H11A . . 109.4 ?
    C10 C11 H11A . . 109.4 ?
    C12 C11 H11B . . 109.4 ?
    C10 C11 H11B . . 109.4 ?
    H11A C11 H11B . . 108.0 ?
    C11 C12 C13 . . 111.2(3) ?
    C11 C12 H12A . . 109.4 ?
    C13 C12 H12A . . 109.4 ?
    C11 C12 H12B . . 109.4 ?
    C13 C12 H12B . . 109.4 ?
    H12A C12 H12B . . 108.0 ?
    C12 C13 C14 . . 111.4(3) ?
    C12 C13 H13A . . 109.3 ?
    C14 C13 H13A . . 109.3 ?
    C12 C13 H13B . . 109.3 ?
    C14 C13 H13B . . 109.3 ?
    H13A C13 H13B . . 108.0 ?
    C13 C14 C9 . . 110.1(3) ?
    C13 C14 H14A . . 109.6 ?
    C9 C14 H14A . . 109.6 ?
    C13 C14 H14B . . 109.6 ?
    C9 C14 H14B . . 109.6 ?
    H14A C14 H14B . . 108.2 ?
    C20 C15 C16 . . 110.2(3) ?
    C20 C15 P8 . . 111.7(2) ?
    C16 C15 P8 . . 116.9(2) ?
    C20 C15 H15 . . 105.7 ?
    C16 C15 H15 . . 105.7 ?
    P8 C15 H15 . . 105.7 ?
    C17 C16 C15 . . 111.2(3) ?
    C17 C16 H16A . . 109.4 ?
    C15 C16 H16A . . 109.4 ?
    C17 C16 H16B . . 109.4 ?
    C15 C16 H16B . . 109.4 ?
    H16A C16 H16B . . 108.0 ?
    C18 C17 C16 . . 111.0(3) ?
    C18 C17 H17A . . 109.4 ?
    C16 C17 H17A . . 109.4 ?
    C18 C17 H17B . . 109.4 ?
    C16 C17 H17B . . 109.4 ?
    H17A C17 H17B . . 108.0 ?
    C17 C18 C19 . . 110.3(3) ?
    C17 C18 H18A . . 109.6 ?
    C19 C18 H18A . . 109.6 ?
    C17 C18 H18B . . 109.6 ?
    C19 C18 H18B . . 109.6 ?
    H18A C18 H18B . . 108.1 ?
    C20 C19 C18 . . 110.5(3) ?
    C20 C19 H19A . . 109.5 ?
    C18 C19 H19A . . 109.5 ?
    C20 C19 H19B . . 109.5 ?
    C18 C19 H19B . . 109.5 ?
    H19A C19 H19B . . 108.1 ?
    C19 C20 C15 . . 112.2(3) ?
    C19 C20 H20A . . 109.2 ?
    C15 C20 H20A . . 109.2 ?
    C19 C20 H20B . . 109.2 ?
    C15 C20 H20B . . 109.2 ?
    H20A C20 H20B . . 107.9 ?
    C22 C21 C26 . . 110.6(3) ?
    C22 C21 P8 . . 116.5(2) ?
    C26 C21 P8 . . 114.5(2) ?
    C22 C21 H21 . . 104.6 ?
    C26 C21 H21 . . 104.6 ?
    P8 C21 H21 . . 104.6 ?
    C23 C22 C21 . . 110.1(3) ?
    C23 C22 H22A . . 109.6 ?
    C21 C22 H22A . . 109.6 ?
    C23 C22 H22B . . 109.6 ?
    C21 C22 H22B . . 109.6 ?
    H22A C22 H22B . . 108.2 ?
    C24 C23 C22 . . 110.8(3) ?
    C24 C23 H23A . . 109.5 ?
    C22 C23 H23A . . 109.5 ?
    C24 C23 H23B . . 109.5 ?
    C22 C23 H23B . . 109.5 ?
    H23A C23 H23B . . 108.1 ?
    C23 C24 C25 . . 110.6(3) ?
    C23 C24 H24A . . 109.5 ?
    C25 C24 H24A . . 109.5 ?
    C23 C24 H24B . . 109.5 ?
    C25 C24 H24B . . 109.5 ?
    H24A C24 H24B . . 108.1 ?
    C26 C25 C24 . . 111.9(3) ?
    C26 C25 H25A . . 109.2 ?
    C24 C25 H25A . . 109.2 ?
    C26 C25 H25B . . 109.2 ?
    C24 C25 H25B . . 109.2 ?
    H25A C25 H25B . . 107.9 ?
    C25 C26 C21 . . 110.8(3) ?
    C25 C26 H26A . . 109.5 ?
    C21 C26 H26A . . 109.5 ?
    C25 C26 H26B . . 109.5 ?
    C21 C26 H26B . . 109.5 ?
    H26A C26 H26B . . 108.1 ?
    O28 C27 Fe2 . . 175.7(3) ?
    C33 C29 C30 . . 107.8(3) ?
    C33 C29 C34 . . 126.9(3) ?
    C30 C29 C34 . . 124.8(3) ?
    C33 C29 Fe2 . . 70.24(19) ?
    C30 C29 Fe2 . . 69.70(18) ?
    C34 C29 Fe2 . . 131.4(2) ?
    C31 C30 C29 . . 108.4(3) ?
    C31 C30 C35 . . 126.0(3) ?
    C29 C30 C35 . . 125.5(3) ?
    C31 C30 Fe2 . . 69.13(18) ?
    C29 C30 Fe2 . . 70.79(18) ?
    C35 C30 Fe2 . . 128.8(2) ?
    C30 C31 C32 . . 108.0(3) ?
    C30 C31 C36 . . 125.6(3) ?
    C32 C31 C36 . . 126.4(3) ?
    C30 C31 Fe2 . . 71.80(19) ?
    C32 C31 Fe2 . . 69.65(18) ?
    C36 C31 Fe2 . . 126.6(2) ?
    C33 C32 C31 . . 107.9(3) ?
    C33 C32 C37 . . 124.8(3) ?
    C31 C32 C37 . . 127.1(3) ?
    C33 C32 Fe2 . . 71.91(19) ?
    C31 C32 Fe2 . . 69.97(18) ?
    C37 C32 Fe2 . . 127.3(2) ?
    C29 C33 C32 . . 107.8(3) ?
    C29 C33 C38 . . 126.7(3) ?
    C32 C33 C38 . . 125.2(3) ?
    C29 C33 Fe2 . . 70.76(19) ?
    C32 C33 Fe2 . . 68.39(19) ?
    C38 C33 Fe2 . . 131.5(2) ?
    C29 C34 H34A . . 109.5 ?
    C29 C34 H34B . . 109.5 ?
    H34A C34 H34B . . 109.5 ?
    C29 C34 H34C . . 109.5 ?
    H34A C34 H34C . . 109.5 ?
    H34B C34 H34C . . 109.5 ?
    C30 C35 H35A . . 109.5 ?
    C30 C35 H35B . . 109.5 ?
    H35A C35 H35B . . 109.5 ?
    C30 C35 H35C . . 109.5 ?
    H35A C35 H35C . . 109.5 ?
    H35B C35 H35C . . 109.5 ?
    C31 C36 H36A . . 109.5 ?
    C31 C36 H36B . . 109.5 ?
    H36A C36 H36B . . 109.5 ?
    C31 C36 H36C . . 109.5 ?
    H36A C36 H36C . . 109.5 ?
    H36B C36 H36C . . 109.5 ?
    C32 C37 H37A . . 109.5 ?
    C32 C37 H37B . . 109.5 ?
    H37A C37 H37B . . 109.5 ?
    C32 C37 H37C . . 109.5 ?
    H37A C37 H37C . . 109.5 ?
    H37B C37 H37C . . 109.5 ?
    C33 C38 H38A . . 109.5 ?
    C33 C38 H38B . . 109.5 ?
    H38A C38 H38B . . 109.5 ?
    C33 C38 H38C . . 109.5 ?
    H38A C38 H38C . . 109.5 ?
    H38B C38 H38C . . 109.5 ?
    C44 C39 C40 . . 120.2(4) ?
    C44 C39 H39 . . 119.9 ?
    C40 C39 H39 . . 119.9 ?
    C41 C40 C39 . . 119.7(4) ?
    C41 C40 H40 . . 120.2 ?
    C39 C40 H40 . . 120.2 ?
    C42 C41 C40 . . 120.2(4) ?
    C42 C41 H41 . . 119.9 ?
    C40 C41 H41 . . 119.9 ?
    C41 C42 C43 . . 119.8(4) ?
    C41 C42 H42 . . 120.1 ?
    C43 C42 H42 . . 120.1 ?
    C44 C43 C42 . . 120.7(4) ?
    C44 C43 H43 . . 119.6 ?
    C42 C43 H43 . . 119.6 ?
    C43 C44 C39 . . 119.3(4) ?
    C43 C44 H44 . . 120.3 ?
    C39 C44 H44 . . 120.3 ?
loop_
    _geom_torsion_atom_site_label_1
    _geom_torsion_atom_site_label_2
    _geom_torsion_atom_site_label_3
    _geom_torsion_atom_site_label_4
    _geom_torsion_site_symmetry_1
    _geom_torsion_site_symmetry_2
    _geom_torsion_site_symmetry_3
    _geom_torsion_site_symmetry_4
    _geom_torsion
    _geom_torsion_publ_flag
    B3 Pt1 Fe2 C27 . . . . 55.40(19) ?
    P8 Pt1 Fe2 C27 . . . . 74.29(13) ?
    C5 Pt1 Fe2 C27 . . . . -86.21(16) ?
    Cl7 Pt1 Fe2 C27 . . . . -128.75(12) ?
    B3 Pt1 Fe2 C5 . . . . 141.60(19) ?
    P8 Pt1 Fe2 C5 . . . . 160.50(12) ?
    Cl7 Pt1 Fe2 C5 . . . . -42.54(12) ?
    P8 Pt1 Fe2 B3 . . . . 18.89(16) ?
    C5 Pt1 Fe2 B3 . . . . -141.60(19) ?
    Cl7 Pt1 Fe2 B3 . . . . 175.86(15) ?
    B3 Pt1 Fe2 C32 . . . . -60.5(2) ?
    P8 Pt1 Fe2 C32 . . . . -41.60(16) ?
    C5 Pt1 Fe2 C32 . . . . 157.90(18) ?
    Cl7 Pt1 Fe2 C32 . . . . 115.36(14) ?
    B3 Pt1 Fe2 C31 . . . . -139.0(3) ?
    P8 Pt1 Fe2 C31 . . . . -120.1(2) ?
    C5 Pt1 Fe2 C31 . . . . 79.4(3) ?
    Cl7 Pt1 Fe2 C31 . . . . 36.8(2) ?
    B3 Pt1 Fe2 C30 . . . . -145.16(18) ?
    P8 Pt1 Fe2 C30 . . . . -126.27(11) ?
    C5 Pt1 Fe2 C30 . . . . 73.24(16) ?
    Cl7 Pt1 Fe2 C30 . . . . 30.69(11) ?
    B3 Pt1 Fe2 C33 . . . . -75.53(18) ?
    P8 Pt1 Fe2 C33 . . . . -56.64(11) ?
    C5 Pt1 Fe2 C33 . . . . 142.87(15) ?
    Cl7 Pt1 Fe2 C33 . . . . 100.33(9) ?
    B3 Pt1 Fe2 C29 . . . . -113.10(18) ?
    P8 Pt1 Fe2 C29 . . . . -94.20(11) ?
    C5 Pt1 Fe2 C29 . . . . 105.30(15) ?
    Cl7 Pt1 Fe2 C29 . . . . 62.76(10) ?
    P8 Pt1 B3 Cl4 . . . . 11.6(4) ?
    C5 Pt1 B3 Cl4 . . . . -153.0(4) ?
    Cl7 Pt1 B3 Cl4 . . . . 170.45(11) ?
    Fe2 Pt1 B3 Cl4 . . . . -177.3(5) ?
    P8 Pt1 B3 Fe2 . . . . -171.05(8) ?
    C5 Pt1 B3 Fe2 . . . . 24.33(12) ?
    Cl7 Pt1 B3 Fe2 . . . . -12.2(4) ?
    C27 Fe2 B3 Cl4 . . . . 50.4(3) ?
    C5 Fe2 B3 Cl4 . . . . 144.2(3) ?
    C32 Fe2 B3 Cl4 . . . . -37.0(3) ?
    C31 Fe2 B3 Cl4 . . . . -34.1(5) ?
    C30 Fe2 B3 Cl4 . . . . -112.3(3) ?
    C33 Fe2 B3 Cl4 . . . . -72.2(3) ?
    C29 Fe2 B3 Cl4 . . . . -107.2(3) ?
    Pt1 Fe2 B3 Cl4 . . . . 178.0(4) ?
    C27 Fe2 B3 Pt1 . . . . -127.60(16) ?
    C5 Fe2 B3 Pt1 . . . . -33.82(16) ?
    C32 Fe2 B3 Pt1 . . . . 144.98(13) ?
    C31 Fe2 B3 Pt1 . . . . 147.8(2) ?
    C30 Fe2 B3 Pt1 . . . . 69.6(3) ?
    C33 Fe2 B3 Pt1 . . . . 109.73(14) ?
    C29 Fe2 B3 Pt1 . . . . 74.73(15) ?
    C27 Fe2 C5 O6 . . . . -69.1(9) ?
    B3 Fe2 C5 O6 . . . . -150.2(9) ?
    C32 Fe2 C5 O6 . . . . 32.2(11) ?
    C31 Fe2 C5 O6 . . . . 28.9(9) ?
    C30 Fe2 C5 O6 . . . . 61.8(9) ?
    C33 Fe2 C5 O6 . . . . 107.8(9) ?
    C29 Fe2 C5 O6 . . . . 98.6(9) ?
    Pt1 Fe2 C5 O6 . . . . -177.2(10) ?
    C27 Fe2 C5 Pt1 . . . . 108.03(12) ?
    B3 Fe2 C5 Pt1 . . . . 26.96(14) ?
    C32 Fe2 C5 Pt1 . . . . -150.7(3) ?
    C31 Fe2 C5 Pt1 . . . . -153.95(11) ?
    C30 Fe2 C5 Pt1 . . . . -120.99(11) ?
    C33 Fe2 C5 Pt1 . . . . -75.1(2) ?
    C29 Fe2 C5 Pt1 . . . . -84.23(11) ?
    B3 Pt1 C5 O6 . . . . 150.8(3) ?
    P8 Pt1 C5 O6 . . . . 30.4(5) ?
    Cl7 Pt1 C5 O6 . . . . -40.2(3) ?
    Fe2 Pt1 C5 O6 . . . . 178.9(3) ?
    B3 Pt1 C5 Fe2 . . . . -28.17(14) ?
    P8 Pt1 C5 Fe2 . . . . -148.5(2) ?
    Cl7 Pt1 C5 Fe2 . . . . 140.88(10) ?
    B3 Pt1 P8 C21 . . . . -143.61(16) ?
    C5 Pt1 P8 C21 . . . . -26.0(3) ?
    Cl7 Pt1 P8 C21 . . . . 42.93(11) ?
    Fe2 Pt1 P8 C21 . . . . -158.24(11) ?
    B3 Pt1 P8 C9 . . . . 100.22(16) ?
    C5 Pt1 P8 C9 . . . . -142.1(3) ?
    Cl7 Pt1 P8 C9 . . . . -73.25(12) ?
    Fe2 Pt1 P8 C9 . . . . 85.58(13) ?
    B3 Pt1 P8 C15 . . . . -17.71(17) ?
    C5 Pt1 P8 C15 . . . . 99.9(3) ?
    Cl7 Pt1 P8 C15 . . . . 168.82(12) ?
    Fe2 Pt1 P8 C15 . . . . -32.35(14) ?
    C21 P8 C9 C10 . . . . -171.7(2) ?
    C15 P8 C9 C10 . . . . 72.0(2) ?
    Pt1 P8 C9 C10 . . . . -52.4(2) ?
    C21 P8 C9 C14 . . . . -46.8(3) ?
    C15 P8 C9 C14 . . . . -163.1(2) ?
    Pt1 P8 C9 C14 . . . . 72.5(3) ?
    C14 C9 C10 C11 . . . . 55.4(4) ?
    P8 C9 C10 C11 . . . . -176.7(2) ?
    C9 C10 C11 C12 . . . . -54.5(4) ?
    C10 C11 C12 C13 . . . . 54.3(4) ?
    C11 C12 C13 C14 . . . . -56.8(4) ?
    C12 C13 C14 C9 . . . . 57.7(4) ?
    C10 C9 C14 C13 . . . . -56.4(4) ?
    P8 C9 C14 C13 . . . . 178.9(2) ?
    C21 P8 C15 C20 . . . . 58.5(3) ?
    C9 P8 C15 C20 . . . . 170.2(2) ?
    Pt1 P8 C15 C20 . . . . -66.9(3) ?
    C21 P8 C15 C16 . . . . -69.7(3) ?
    C9 P8 C15 C16 . . . . 42.0(3) ?
    Pt1 P8 C15 C16 . . . . 164.9(2) ?
    C20 C15 C16 C17 . . . . 54.0(4) ?
    P8 C15 C16 C17 . . . . -177.1(2) ?
    C15 C16 C17 C18 . . . . -56.5(4) ?
    C16 C17 C18 C19 . . . . 58.2(4) ?
    C17 C18 C19 C20 . . . . -57.8(4) ?
    C18 C19 C20 C15 . . . . 56.8(4) ?
    C16 C15 C20 C19 . . . . -54.5(4) ?
    P8 C15 C20 C19 . . . . 173.8(2) ?
    C9 P8 C21 C22 . . . . -58.5(3) ?
    C15 P8 C21 C22 . . . . 52.4(3) ?
    Pt1 P8 C21 C22 . . . . -179.5(2) ?
    C9 P8 C21 C26 . . . . 170.3(2) ?
    C15 P8 C21 C26 . . . . -78.8(3) ?
    Pt1 P8 C21 C26 . . . . 49.2(3) ?
    C26 C21 C22 C23 . . . . -56.8(4) ?
    P8 C21 C22 C23 . . . . 170.2(2) ?
    C21 C22 C23 C24 . . . . 58.4(4) ?
    C22 C23 C24 C25 . . . . -57.8(4) ?
    C23 C24 C25 C26 . . . . 56.4(4) ?
    C24 C25 C26 C21 . . . . -55.1(4) ?
    C22 C21 C26 C25 . . . . 55.2(4) ?
    P8 C21 C26 C25 . . . . -170.7(2) ?
    C27 Fe2 C29 C33 . . . . -41.5(4) ?
    C5 Fe2 C29 C33 . . . . 171.2(2) ?
    B3 Fe2 C29 C33 . . . . 65.7(2) ?
    C32 Fe2 C29 C33 . . . . -37.55(19) ?
    C31 Fe2 C29 C33 . . . . -81.8(2) ?
    C30 Fe2 C29 C33 . . . . -118.7(3) ?
    Pt1 Fe2 C29 C33 . . . . 109.65(18) ?
    C27 Fe2 C29 C30 . . . . 77.2(4) ?
    C5 Fe2 C29 C30 . . . . -70.2(2) ?
    B3 Fe2 C29 C30 . . . . -175.6(2) ?
    C32 Fe2 C29 C30 . . . . 81.1(2) ?
    C31 Fe2 C29 C30 . . . . 36.84(19) ?
    C33 Fe2 C29 C30 . . . . 118.7(3) ?
    Pt1 Fe2 C29 C30 . . . . -131.67(18) ?
    C27 Fe2 C29 C34 . . . . -163.7(3) ?
    C5 Fe2 C29 C34 . . . . 48.9(3) ?
    B3 Fe2 C29 C34 . . . . -56.6(3) ?
    C32 Fe2 C29 C34 . . . . -159.8(4) ?
    C31 Fe2 C29 C34 . . . . 155.9(4) ?
    C30 Fe2 C29 C34 . . . . 119.1(4) ?
    C33 Fe2 C29 C34 . . . . -122.3(4) ?
    Pt1 Fe2 C29 C34 . . . . -12.6(3) ?
    C33 C29 C30 C31 . . . . 1.1(4) ?
    C34 C29 C30 C31 . . . . 173.9(3) ?
    Fe2 C29 C30 C31 . . . . -59.1(2) ?
    C33 C29 C30 C35 . . . . -175.3(3) ?
    C34 C29 C30 C35 . . . . -2.4(5) ?
    Fe2 C29 C30 C35 . . . . 124.6(3) ?
    C33 C29 C30 Fe2 . . . . 60.2(2) ?
    C34 C29 C30 Fe2 . . . . -127.0(3) ?
    C27 Fe2 C30 C31 . . . . -30.2(3) ?
    C5 Fe2 C30 C31 . . . . -126.3(2) ?
    B3 Fe2 C30 C31 . . . . 127.1(3) ?
    C32 Fe2 C30 C31 . . . . 38.6(2) ?
    C33 Fe2 C30 C31 . . . . 82.2(2) ?
    C29 Fe2 C30 C31 . . . . 119.4(3) ?
    Pt1 Fe2 C30 C31 . . . . 175.94(16) ?
    C27 Fe2 C30 C29 . . . . -149.6(2) ?
    C5 Fe2 C30 C29 . . . . 114.3(2) ?
    B3 Fe2 C30 C29 . . . . 7.7(4) ?
    C32 Fe2 C30 C29 . . . . -80.8(2) ?
    C31 Fe2 C30 C29 . . . . -119.4(3) ?
    C33 Fe2 C30 C29 . . . . -37.20(19) ?
    Pt1 Fe2 C30 C29 . . . . 56.5(2) ?
    C27 Fe2 C30 C35 . . . . 89.8(4) ?
    C5 Fe2 C30 C35 . . . . -6.3(3) ?
    B3 Fe2 C30 C35 . . . . -112.9(4) ?
    C32 Fe2 C30 C35 . . . . 158.7(4) ?
    C31 Fe2 C30 C35 . . . . 120.0(4) ?
    C33 Fe2 C30 C35 . . . . -157.7(4) ?
    C29 Fe2 C30 C35 . . . . -120.5(4) ?
    Pt1 Fe2 C30 C35 . . . . -64.0(3) ?
    C29 C30 C31 C32 . . . . -0.4(4) ?
    C35 C30 C31 C32 . . . . 175.9(3) ?
    Fe2 C30 C31 C32 . . . . -60.6(2) ?
    C29 C30 C31 C36 . . . . -177.4(3) ?
    C35 C30 C31 C36 . . . . -1.1(5) ?
    Fe2 C30 C31 C36 . . . . 122.5(3) ?
    C29 C30 C31 Fe2 . . . . 60.1(2) ?
    C35 C30 C31 Fe2 . . . . -123.6(3) ?
    C27 Fe2 C31 C30 . . . . 157.5(2) ?
    C5 Fe2 C31 C30 . . . . 59.7(2) ?
    B3 Fe2 C31 C30 . . . . -122.1(3) ?
    C32 Fe2 C31 C30 . . . . -117.9(3) ?
    C33 Fe2 C31 C30 . . . . -79.9(2) ?
    C29 Fe2 C31 C30 . . . . -37.25(19) ?
    Pt1 Fe2 C31 C30 . . . . -8.7(4) ?
    C27 Fe2 C31 C32 . . . . -84.5(2) ?
    C5 Fe2 C31 C32 . . . . 177.6(2) ?
    B3 Fe2 C31 C32 . . . . -4.2(4) ?
    C30 Fe2 C31 C32 . . . . 117.9(3) ?
    C33 Fe2 C31 C32 . . . . 38.01(19) ?
    C29 Fe2 C31 C32 . . . . 80.7(2) ?
    Pt1 Fe2 C31 C32 . . . . 109.2(2) ?
    C27 Fe2 C31 C36 . . . . 36.3(3) ?
    C5 Fe2 C31 C36 . . . . -61.6(3) ?
    B3 Fe2 C31 C36 . . . . 116.7(4) ?
    C32 Fe2 C31 C36 . . . . 120.8(4) ?
    C30 Fe2 C31 C36 . . . . -121.2(4) ?
    C33 Fe2 C31 C36 . . . . 158.8(3) ?
    C29 Fe2 C31 C36 . . . . -158.5(3) ?
    Pt1 Fe2 C31 C36 . . . . -130.0(3) ?
    C30 C31 C32 C33 . . . . -0.3(4) ?
    C36 C31 C32 C33 . . . . 176.6(3) ?
    Fe2 C31 C32 C33 . . . . -62.3(2) ?
    C30 C31 C32 C37 . . . . -175.9(3) ?
    C36 C31 C32 C37 . . . . 1.0(5) ?
    Fe2 C31 C32 C37 . . . . 122.2(3) ?
    C30 C31 C32 Fe2 . . . . 61.9(2) ?
    C36 C31 C32 Fe2 . . . . -121.1(3) ?
    C27 Fe2 C32 C33 . . . . -144.6(2) ?
    C5 Fe2 C32 C33 . . . . 112.9(3) ?
    B3 Fe2 C32 C33 . . . . -64.6(2) ?
    C31 Fe2 C32 C33 . . . . 117.6(3) ?
    C30 Fe2 C32 C33 . . . . 80.2(2) ?
    C29 Fe2 C32 C33 . . . . 36.90(18) ?
    Pt1 Fe2 C32 C33 . . . . -23.3(3) ?
    C27 Fe2 C32 C31 . . . . 97.7(2) ?
    C5 Fe2 C32 C31 . . . . -4.7(4) ?
    B3 Fe2 C32 C31 . . . . 177.7(2) ?
    C30 Fe2 C32 C31 . . . . -37.42(19) ?
    C33 Fe2 C32 C31 . . . . -117.6(3) ?
    C29 Fe2 C32 C31 . . . . -80.7(2) ?
    Pt1 Fe2 C32 C31 . . . . -140.88(17) ?
    C27 Fe2 C32 C37 . . . . -24.2(3) ?
    C5 Fe2 C32 C37 . . . . -126.7(3) ?
    B3 Fe2 C32 C37 . . . . 55.8(3) ?
    C31 Fe2 C32 C37 . . . . -122.0(4) ?
    C30 Fe2 C32 C37 . . . . -159.4(3) ?
    C33 Fe2 C32 C37 . . . . 120.4(4) ?
    C29 Fe2 C32 C37 . . . . 157.3(3) ?
    Pt1 Fe2 C32 C37 . . . . 97.1(3) ?
    C30 C29 C33 C32 . . . . -1.3(4) ?
    C34 C29 C33 C32 . . . . -174.0(3) ?
    Fe2 C29 C33 C32 . . . . 58.5(2) ?
    C30 C29 C33 C38 . . . . 172.2(3) ?
    C34 C29 C33 C38 . . . . -0.5(5) ?
    Fe2 C29 C33 C38 . . . . -128.0(3) ?
    C30 C29 C33 Fe2 . . . . -59.8(2) ?
    C34 C29 C33 Fe2 . . . . 127.5(3) ?
    C31 C32 C33 C29 . . . . 1.0(4) ?
    C37 C32 C33 C29 . . . . 176.7(3) ?
    Fe2 C32 C33 C29 . . . . -60.0(2) ?
    C31 C32 C33 C38 . . . . -172.6(3) ?
    C37 C32 C33 C38 . . . . 3.1(5) ?
    Fe2 C32 C33 C38 . . . . 126.4(3) ?
    C31 C32 C33 Fe2 . . . . 61.0(2) ?
    C37 C32 C33 Fe2 . . . . -123.3(3) ?
    C27 Fe2 C33 C29 . . . . 162.2(2) ?
    C5 Fe2 C33 C29 . . . . -14.2(3) ?
    B3 Fe2 C33 C29 . . . . -119.7(2) ?
    C32 Fe2 C33 C29 . . . . 119.1(3) ?
    C31 Fe2 C33 C29 . . . . 80.5(2) ?
    C30 Fe2 C33 C29 . . . . 37.68(19) ?
    Pt1 Fe2 C33 C29 . . . . -75.56(19) ?
    C27 Fe2 C33 C32 . . . . 43.0(2) ?
    C5 Fe2 C33 C32 . . . . -133.3(2) ?
    B3 Fe2 C33 C32 . . . . 121.2(2) ?
    C31 Fe2 C33 C32 . . . . -38.65(18) ?
    C30 Fe2 C33 C32 . . . . -81.5(2) ?
    C29 Fe2 C33 C32 . . . . -119.1(3) ?
    Pt1 Fe2 C33 C32 . . . . 165.31(16) ?
    C27 Fe2 C33 C38 . . . . -75.4(4) ?
    C5 Fe2 C33 C38 . . . . 108.2(4) ?
    B3 Fe2 C33 C38 . . . . 2.7(3) ?
    C32 Fe2 C33 C38 . . . . -118.5(4) ?
    C31 Fe2 C33 C38 . . . . -157.1(4) ?
    C30 Fe2 C33 C38 . . . . 160.1(4) ?
    C29 Fe2 C33 C38 . . . . 122.4(4) ?
    Pt1 Fe2 C33 C38 . . . . 46.9(3) ?
    C44 C39 C40 C41 . . . . 0.3(5) ?
    C39 C40 C41 C42 . . . . -0.6(6) ?
    C40 C41 C42 C43 . . . . 0.0(6) ?
    C41 C42 C43 C44 . . . . 0.8(6) ?
    C42 C43 C44 C39 . . . . -1.1(5) ?
    C40 C39 C44 C43 . . . . 0.5(5) ?
