# Supplementary material for: Crystal structure of μ-1κC:2(η2)-carbonyl-carbonyl-1κC-chlorido-2κCl-μ-chlorido­borylene-1:2κ2 B:B-[1(η5)-penta­methyl­cyclo­penta­dien­yl](tri­cyclo­hexyl­phosphane-2κP)iron(II)platinum(II) benzene monosolvate
Source: Acta Crystallogr Sect E Struct Rep Online. 2014 Oct 29;70(Pt 11):421–3. doi: 10.1107/S1600536814023381 (PMC4257242; doi:10.1107/S1600536814023381)
Supplement: Supplementary file 2 [file e-70-00421-Isup2.hkl]

# 
# h,k,l, Fc-squared, Fo-squared, sigma(Fo-squared) and status flag 
# 
data_I
_shelx_title ' test in P2(1)/c' 
_shelx_refln_list_code          4 
_shelx_F_calc_maximum      484.55 
_exptl_crystal_F_000      1776.00 
_reflns_d_resolution_high  0.7399 
 
loop_ 
 _symmetry_equiv_pos_as_xyz 
 'x, y, z' 
 '-x, y+1/2, -z+1/2' 
 '-x, -y, -z' 
 'x, -y-1/2, z-1/2' 
 
_cell_length_a     9.4578 
_cell_length_b    12.6902 
_cell_length_c    30.5130 
_cell_angle_alpha  90.000 
_cell_angle_beta   96.334 
_cell_angle_gamma  90.000 
 
_shelx_F_squared_multiplier     1.000 
 
loop_ 
 _refln_index_h 
 _refln_index_k 
 _refln_index_l 
 _refln_F_squared_calc 
 _refln_F_squared_meas 
 _refln_F_squared_sigma 
 _refln_observed_status 
   1   0   0   206946.31   209076.14   4242.82 o 
   2   0   0    14679.21    14694.56    350.62 o 
   3   0   0     2449.82     2446.64    140.25 o 
   4   0   0     8879.52     8409.17    295.82 o 
   5   0   0    57956.31    60297.54   1912.69 o 
   6   0   0    79066.52    78041.22   1856.18 o 
   7   0   0    22625.08    22217.92    644.90 o 
   8   0   0      110.73       44.14    124.66 o 
   9   0   0      123.26      224.48    303.27 o 
  10   0   0     4620.78     3837.46    545.13 o 
  11   0   0     3585.85     3416.18    570.85 o 
  12   0   0      120.19      -54.90    648.84 o 
   1   1   0       16.25       29.03     19.83 o 
   2   1   0     4554.82     4413.50    127.84 o 
   3   1   0     7099.10     6829.63    159.31 o 
   4   1   0    53823.83    54735.53    933.18 o 
   5   1   0    37098.24    36816.47    742.09 o 
   6   1   0    21809.72    20931.29    500.21 o 
   7   1   0    14769.03    14102.54    393.27 o 
   8   1   0    10990.88    11444.77    388.15 o 
   9   1   0    16583.11    16082.69    723.50 o 
  10   1   0    16123.94    17186.35    785.48 o 
  11   1   0    16195.37    16784.90    803.89 o 
  12   1   0     8635.13     8533.11    720.64 o 
   0   2   0    13655.08    14390.30    345.14 o 
   1   2   0     4344.37     4663.04    116.59 o 
   2   2   0      418.83      427.63     38.71 o 
   3   2   0     6241.56     6714.33    172.13 o 
   4   2   0    12391.55    12329.68    303.87 o 
   5   2   0     9313.05     9121.03    247.93 o 
   6   2   0     2184.91     2322.40    168.21 o 
   7   2   0        7.75       41.34    109.11 o 
   8   2   0        6.64      -50.73    139.28 o 
   9   2   0     2684.05     2518.39    295.91 o 
  10   2   0      442.20      668.97    261.29 o 
  11   2   0     1809.80     1415.22    404.27 o 
  12   2   0      196.44      990.73    796.08 o 
   1   3   0     5929.39     6102.43    142.89 o 
   2   3   0     1091.75     1174.03     59.89 o 
   3   3   0     3285.45     3393.51     98.61 o 
   4   3   0      561.19      466.32     64.94 o 
   5   3   0     4601.62     4505.38    156.92 o 
   6   3   0    10751.13    10769.96    360.75 o 
   7   3   0     9665.42    10218.61    336.26 o 
   8   3   0     6126.49     5669.46    298.38 o 
   9   3   0     1002.21      931.02    189.21 o 
  10   3   0     1751.45     2563.62    405.34 o 
  11   3   0     2692.05     2371.11    872.19 o 
  12   3   0     3922.13     5736.73   1230.30 o 
   0   4   0     5751.30     6071.25    221.49 o 
   1   4   0    12450.67    12824.99    305.19 o 
   2   4   0    85584.08    87991.60   1377.01 o 
   3   4   0    30164.56    29452.68    536.99 o 
   4   4   0    63475.89    64109.85   1057.64 o 
   5   4   0     9444.14     9385.18    247.05 o 
   6   4   0      196.66      191.22     95.41 o 
   7   4   0      121.03       26.10    129.31 o 
   8   4   0     1497.33     1467.79    202.58 o 
   9   4   0     1751.35     1989.00    262.80 o 
  10   4   0      432.56      282.02    309.74 o 
  11   4   0      541.43      607.23    627.50 o 
  12   4   0     2469.12      578.96    900.89 o 
   1   5   0     4818.23     4994.64    162.07 o 
   2   5   0    15640.92    15789.59    312.69 o 
   3   5   0    11798.24    12205.98    279.71 o 
   4   5   0     4547.52     4462.76    192.35 o 
   5   5   0     8592.25     8634.70    284.14 o 
   6   5   0    10870.14    10874.51    389.57 o 
   7   5   0     6472.14     5457.63    271.28 o 
   8   5   0    15059.32    14885.47    558.05 o 
   9   5   0    12931.09    12055.61    651.94 o 
  10   5   0     4600.90     4742.28    752.84 o 
  11   5   0     4056.13     3570.86   1103.03 o 
  12   5   0     3391.04     5519.62   1359.82 o 
   0   6   0     5846.93     4944.66    269.67 o 
   1   6   0     8435.96     8966.93    246.34 o 
   2   6   0       75.80       -2.96     65.93 o 
   3   6   0      162.53      228.85     79.87 o 
   4   6   0       39.26      -11.07     90.89 o 
   5   6   0       24.47      150.73    100.45 o 
   6   6   0     2565.63     2602.65    158.20 o 
   7   6   0     2579.10     2708.98    510.21 o 
   8   6   0       25.97     -169.37    169.37 o 
   9   6   0       95.89       78.53    327.78 o 
  10   6   0      713.47     1263.38    931.96 o 
  11   6   0      820.68      177.18    870.94 o 
   1   7   0      698.52      689.26    102.93 o 
   2   7   0    11428.97    11412.33    237.86 o 
   3   7   0    10801.79    10766.10    412.15 o 
   4   7   0     1013.34     1037.74    129.75 o 
   5   7   0     5165.91     4929.78    265.72 o 
   6   7   0     3034.03     2620.83    355.04 o 
   7   7   0      513.62      752.73    215.00 o 
   8   7   0    10166.77    10183.28    541.96 o 
   9   7   0    12679.22    10497.28   1104.58 o 
  10   7   0     3659.54     3788.33    825.90 o 
  11   7   0     2268.08     1274.97   1065.59 o 
   0   8   0    54281.40    53108.63   1584.10 o 
   1   8   0    54419.67    54241.52   1076.99 o 
   2   8   0    49421.05    48880.10    813.09 o 
   3   8   0    24277.10    24075.33    487.36 o 
   4   8   0    20120.57    20546.34    551.01 o 
   5   8   0     5095.17     5219.67    331.44 o 
   6   8   0    10869.80    10851.41    429.88 o 
   7   8   0     7339.11     6482.31    442.13 o 
   8   8   0     2309.57     2271.31    342.37 o 
   9   8   0       22.22     -407.29    407.29 o 
  10   8   0     1236.42      184.67    898.39 o 
  11   8   0     2402.52     3862.59   1299.92 o 
   1   9   0     1442.95     1531.21    162.00 o 
   2   9   0       70.92      114.86     76.59 o 
   3   9   0     5009.61     4702.89    187.51 o 
   4   9   0    30764.89    30184.25    753.66 o 
   5   9   0    23367.27    22494.21    659.58 o 
   6   9   0    19903.57    19186.82    756.60 o 
   7   9   0    27930.42    28983.25   1289.41 o 
   8   9   0     9467.27     9717.47    806.53 o 
   9   9   0     8236.32     9713.35   1176.52 o 
  10   9   0    15588.21    16249.17   2250.72 o 
   0  10   0     2229.53     2075.14    274.71 o 
   1  10   0     6698.73     7367.49    348.26 o 
   2  10   0    19254.39    19665.67    428.54 o 
   3  10   0    19632.85    20240.23    530.94 o 
   4  10   0     3892.13     4116.96    278.51 o 
   5  10   0     2048.99     2286.19    229.34 o 
   6  10   0       78.36     -104.76    253.58 o 
   7  10   0      460.80      636.48    301.03 o 
   8  10   0      534.19      227.38    443.57 o 
   9  10   0      299.94      257.04    841.00 o 
  10  10   0       10.92      294.47    910.87 o 
   1  11   0     1572.45     1644.68    181.44 o 
   2  11   0     6345.59     6131.99    286.60 o 
   3  11   0        5.41       80.60    152.87 o 
   4  11   0     7986.14     8094.35    516.56 o 
   5  11   0     3085.57     3044.24    518.65 o 
   6  11   0      145.37      173.24    283.89 o 
   7  11   0      312.59      146.74    321.67 o 
   8  11   0     1245.46     -426.74    728.70 o 
   9  11   0      667.56      826.02    985.74 o 
   0  12   0    38562.66    36704.50   1380.42 o 
   1  12   0    17480.79    16949.99    569.27 o 
   2  12   0     6031.08     6296.90    368.65 o 
   3  12   0     1589.69     1999.43    250.01 o 
   4  12   0     4025.83     4365.65    417.33 o 
   5  12   0     6499.92     7689.43    810.05 o 
   6  12   0     5813.14     4875.58    537.38 o 
   7  12   0     2568.90     2856.87    475.86 o 
   8  12   0      100.34     -114.79    948.30 o 
   9  12   0      179.17      142.25    958.29 o 
   1  13   0       96.60     -200.94    216.27 o 
   2  13   0     2198.14     2771.08    360.63 o 
   3  13   0     4689.61     3885.31    418.62 o 
   4  13   0     4747.12     4471.89    588.82 o 
   5  13   0     9870.05    10289.79    758.28 o 
   6  13   0     5218.76     5012.47    567.72 o 
   7  13   0     2547.85     2415.22    808.56 o 
   8  13   0     8500.80    10450.30   2048.58 o 
   0  14   0     5025.13     5502.58    641.79 o 
   1  14   0     7048.30     6837.74    531.02 o 
   2  14   0     3458.92     4488.93    612.40 o 
   3  14   0     3919.81     3583.65    692.33 o 
   4  14   0     3280.83     3650.47    613.44 o 
   5  14   0     2553.15     2228.66    548.52 o 
   6  14   0     1117.52     1443.26    526.32 o 
   7  14   0      666.85     -184.67   1018.18 o 
   1  15   0     1418.73     1718.59    525.93 o 
   2  15   0     3510.33     5159.76    878.03 o 
   3  15   0      304.27      497.22    597.79 o 
   4  15   0     1957.26     3231.47   1212.83 o 
   5  15   0     1122.63     1354.83   1220.32 o 
   6  15   0        1.89     -187.17   1038.14 o 
   2  16   0    12756.15    11640.42   2006.16 o 
   3  16   0     8960.85     6352.88   1584.41 o 
   4  16   0     6809.14     7925.07   1838.96 o 
 -12   1   1     1144.97     1935.57    566.36 o 
 -11   1   1     7267.83     7290.28    977.10 o 
 -10   1   1     9623.20    10246.31    577.16 o 
  -9   1   1    12493.26    11764.66    640.36 o 
  -8   1   1     6155.37     6295.03    262.05 o 
  -7   1   1     2074.80     2173.71    153.65 o 
  -6   1   1     6694.61     6141.00    263.23 o 
  -5   1   1     7046.97     7400.63    255.33 o 
  -4   1   1      593.99      613.55     87.04 o 
  -3   1   1      679.12      998.01     63.30 o 
  -2   1   1      991.39      974.64     48.91 o 
  -1   1   1      826.29      866.60     36.99 o 
   0   1   1    56961.97    59421.19    821.54 o 
   1   1   1    98266.29   100344.23   1206.78 o 
   2   1   1    18218.77    18135.21    309.35 o 
   3   1   1    14254.57    14037.10    260.87 o 
   4   1   1     7605.59     7669.31    183.18 o 
   5   1   1     2694.58     2731.95    118.10 o 
   6   1   1    25472.53    26673.86    479.41 o 
   7   1   1    29258.43    29280.95    671.42 o 
   8   1   1     3916.03     3892.86    197.07 o 
   9   1   1    12221.95    12664.04    638.00 o 
  10   1   1     1022.24      716.82    273.16 o 
  11   1   1       24.77        9.15    283.61 o 
  12   1   1        8.28      -51.42    382.29 o 
 -12   2   1     1694.47      633.87    761.14 o 
 -11   2   1     4801.68     5971.79    584.63 o 
 -10   2   1    12816.51    13751.75   1068.24 o 
  -9   2   1     5843.22     6525.69    423.21 o 
  -8   2   1    14010.62    13763.26    483.79 o 
  -7   2   1    28373.99    28140.39    728.16 o 
  -6   2   1    38458.43    39250.80    964.26 o 
  -5   2   1    43901.30    43138.43    892.86 o 
  -4   2   1    66471.71    66281.52   1190.35 o 
  -3   2   1    86443.54    87611.06   1362.11 o 
  -2   2   1    52402.14    52232.85    819.35 o 
  -1   2   1    33382.32    33142.37    554.50 o 
   0   2   1    16088.11    16592.32    287.52 o 
   1   2   1    10042.42    10266.26    168.35 o 
   2   2   1    13530.46    13977.68    230.66 o 
   3   2   1     2041.58     1921.36     77.38 o 
   4   2   1       95.41      114.78     63.58 o 
   5   2   1      463.88      357.20     91.92 o 
   6   2   1     6196.48     5996.23    241.53 o 
   7   2   1    14325.64    14118.09    442.64 o 
   8   2   1     8075.33     7898.22    499.72 o 
   9   2   1     6753.57     7106.53    418.00 o 
  10   2   1     8432.71     8272.16    527.65 o 
  11   2   1     8681.12     9355.96    719.84 o 
  12   2   1     8677.09     6719.72   1237.78 o 
 -12   3   1     9365.47     7984.96   1367.30 o 
 -11   3   1     3261.51     2866.79    620.22 o 
 -10   3   1     2566.13     2148.01    416.48 o 
  -9   3   1     1281.85     1134.77    184.95 o 
  -8   3   1      857.78      670.83    151.53 o 
  -7   3   1     6839.35     6656.14    260.68 o 
  -6   3   1     7547.45     8220.44    259.11 o 
  -5   3   1     1462.04     1678.67     99.95 o 
  -4   3   1    11154.24    11599.48    330.28 o 
  -3   3   1     2714.46     2540.34     87.97 o 
  -2   3   1    32906.15    33394.44    625.45 o 
  -1   3   1    31991.53    33124.08    482.10 o 
   0   3   1    13055.32    13499.22    261.33 o 
   1   3   1    22177.37    22533.19    391.11 o 
   2   3   1    37416.11    38134.90    582.58 o 
   3   3   1    35907.33    37004.07    596.90 o 
   4   3   1    40725.89    40406.90    666.94 o 
   5   3   1    81276.42    81229.51   1450.72 o 
   6   3   1    13545.72    12864.50    420.68 o 
   7   3   1     7298.65     7327.22    288.94 o 
   8   3   1     7816.82     8110.33    389.68 o 
   9   3   1     2788.23     2963.66    291.89 o 
  10   3   1     3949.92     3446.35    459.34 o 
  11   3   1     6390.95     7676.83    666.09 o 
  12   3   1      675.91      549.02    860.96 o 
 -12   4   1       51.14     1023.17    875.93 o 
 -11   4   1      305.26      -75.10    479.82 o 
 -10   4   1       58.12      -58.73    282.10 o 
  -9   4   1      193.76      191.83    203.51 o 
  -8   4   1     1512.34     1616.23    221.85 o 
  -7   4   1     1380.25     1202.21    139.51 o 
  -6   4   1     3941.48     3906.96    178.55 o 
  -5   4   1     1189.63     1084.04     80.26 o 
  -4   4   1       46.46      156.72     59.64 o 
  -3   4   1     1943.26     2013.43    128.41 o 
  -2   4   1     1471.01     1594.46    103.45 o 
  -1   4   1      260.41      357.56     54.11 o 
   0   4   1    10595.68    11083.52    243.72 o 
   1   4   1    24671.66    25557.07    455.72 o 
   2   4   1      267.45      375.29     51.30 o 
   3   4   1     5861.03     5968.14    149.28 o 
   4   4   1      409.63      420.12     75.83 o 
   5   4   1       20.37      -22.69     72.74 o 
   6   4   1     3031.48     2998.02    167.44 o 
   7   4   1     4502.57     4365.97    226.23 o 
   8   4   1      136.02      113.41    152.36 o 
   9   4   1     3347.24     3078.12    299.39 o 
  10   4   1     4308.27     3286.67    646.22 o 
  11   4   1      446.78      -71.63    501.85 o 
  12   4   1      136.50     -254.54    836.00 o 
 -12   5   1     4779.91     2829.69   1155.43 o 
 -11   5   1     1730.27     1928.80    933.33 o 
 -10   5   1      788.85      102.30    483.98 o 
  -9   5   1      759.07      614.12    260.35 o 
  -8   5   1       77.34       20.42    165.08 o 
  -7   5   1     2220.65     1961.85    214.78 o 
  -6   5   1     9338.11     9350.71    354.26 o 
  -5   5   1     1746.34     1799.09    110.48 o 
  -4   5   1     7938.22     7909.22    245.12 o 
  -3   5   1    10008.35     9719.41    310.42 o 
  -2   5   1    34008.50    34370.46    585.24 o 
  -1   5   1     4084.08     3773.87    133.41 o 
   0   5   1      168.16      212.18     60.93 o 
   1   5   1     2917.96     3184.19    119.42 o 
   2   5   1    14978.92    14784.95    307.09 o 
   3   5   1    14794.52    14457.91    311.03 o 
   4   5   1    20502.36    19622.72    453.84 o 
   5   5   1    32235.67    31473.43    760.58 o 
   6   5   1     5909.95     6291.18    324.90 o 
   7   5   1     5490.38     5682.33    267.23 o 
   8   5   1     1107.97     1076.79    202.46 o 
   9   5   1     1351.88     1427.00    482.60 o 
  10   5   1     1297.64     1319.14    568.92 o 
  11   5   1     3315.08     3820.16   1103.03 o 
  12   5   1       43.82      -87.34    855.97 o 
 -11   6   1      992.82      566.49    823.53 o 
 -10   6   1     1587.36     1821.80    595.75 o 
  -9   6   1    13924.06    14371.85    727.29 o 
  -8   6   1    39743.64    39045.74   1187.64 o 
  -7   6   1    39069.38    37452.07    982.65 o 
  -6   6   1    40886.98    39246.44    885.37 o 
  -5   6   1    28974.53    28565.23    725.29 o 
  -4   6   1    18916.11    18710.60    484.20 o 
  -3   6   1    36012.32    35566.86    730.65 o 
  -2   6   1    67367.56    67748.24   1075.26 o 
  -1   6   1    42065.87    41395.09    706.01 o 
   0   6   1    28708.94    29217.42    557.47 o 
   1   6   1    17670.93    17805.51    362.65 o 
   2   6   1     5200.66     5844.44    181.26 o 
   3   6   1      640.13      800.64     87.59 o 
   4   6   1      276.92      295.65    100.99 o 
   5   6   1      176.63      224.37     99.83 o 
   6   6   1      620.57      475.42    106.38 o 
   7   6   1     2967.87     2864.67    243.29 o 
   8   6   1    10978.25    11744.62    635.89 o 
   9   6   1    11840.23    12041.88    674.03 o 
  10   6   1     7986.28     9197.82   2234.63 o 
  11   6   1    10810.20    10999.32   1776.57 o 
 -11   7   1     6576.20     5938.87   1449.66 o 
 -10   7   1     8061.81     9072.74   1081.50 o 
  -9   7   1     4915.31     6488.83    881.60 o 
  -8   7   1    10719.31    11547.38    574.88 o 
  -7   7   1     1990.54     2072.34    264.87 o 
  -6   7   1      579.27      310.85    163.88 o 
  -5   7   1       74.00       91.41    119.14 o 
  -4   7   1     3177.67     3518.12    194.90 o 
  -3   7   1     6485.16     6392.35    238.55 o 
  -2   7   1    11426.94    11842.98    253.94 o 
  -1   7   1    14051.80    14733.90    355.67 o 
   0   7   1    32476.96    33006.04    664.98 o 
   1   7   1    39127.85    39360.69    719.81 o 
   2   7   1    71675.74    73105.09   1116.56 o 
   3   7   1    79234.35    79937.92   1400.91 o 
   4   7   1    19591.41    19564.71    582.34 o 
   5   7   1    10489.04    10476.44    398.10 o 
   6   7   1    16464.50    17175.54    665.91 o 
   7   7   1    28606.19    29527.98    898.30 o 
   8   7   1    19465.81    19448.07    800.02 o 
   9   7   1    11169.93    10280.24   2036.11 o 
  10   7   1     2945.20     1826.48    990.73 o 
  11   7   1      111.59     -668.80    823.53 o 
 -11   8   1      941.49     -267.02    935.83 o 
 -10   8   1     3348.41     3473.53   1175.40 o 
  -9   8   1     2700.43     2828.14   1613.24 o 
  -8   8   1      562.44      128.49    251.58 o 
  -7   8   1      334.11      572.46    214.17 o 
  -6   8   1     2888.28     2804.10    252.11 o 
  -5   8   1     6547.59     6830.76    342.16 o 
  -4   8   1    23948.45    24139.35    620.31 o 
  -3   8   1    15629.44    15325.25    343.30 o 
  -2   8   1     2484.62     2396.02    115.43 o 
  -1   8   1     1657.21     1864.16    149.34 o 
   0   8   1      417.97      485.58    113.77 o 
   1   8   1      262.45      172.90     97.79 o 
   2   8   1     5191.07     5019.56    247.24 o 
   3   8   1     5229.02     5363.86    176.94 o 
   4   8   1      185.53      216.98    118.72 o 
   5   8   1     2117.02     1778.52    196.07 o 
   6   8   1     8569.73     8272.85    510.19 o 
   7   8   1     7154.14     7202.54    622.93 o 
   8   8   1     1572.63     1679.66    426.16 o 
   9   8   1      782.56     1380.79    602.18 o 
  10   8   1       33.15     -494.12    768.62 o 
  11   8   1     2146.83     1003.20   1045.63 o 
 -10   9   1     1593.08     2250.72   1152.94 o 
  -9   9   1     1394.44     1519.94    878.30 o 
  -8   9   1     1094.10      733.08    426.64 o 
  -7   9   1       69.96      242.66    259.60 o 
  -6   9   1     1629.69     1635.65    267.34 o 
  -5   9   1       22.11       22.32    143.02 o 
  -4   9   1        7.12       72.94    131.13 o 
  -3   9   1      724.69      800.33    111.73 o 
  -2   9   1      259.05      264.75     82.58 o 
  -1   9   1      897.65      899.21    136.59 o 
   0   9   1     9363.01     9971.16    347.19 o 
   1   9   1     3920.65     3783.92    197.73 o 
   2   9   1     1948.88     1876.85    146.53 o 
   3   9   1     2061.57     2107.72    137.28 o 
   4   9   1      147.84      155.81    125.88 o 
   5   9   1     7371.13     6441.74    327.46 o 
   6   9   1     1440.20     1412.45    308.33 o 
   7   9   1     2746.28     2490.74    364.34 o 
   8   9   1      496.94      247.93    314.09 o 
   9   9   1      835.45     1399.75    948.30 o 
  10   9   1     1154.23      786.09    958.29 o 
 -10  10   1     7214.84     5699.30   1497.07 o 
  -9  10   1     5164.02     5991.28   1449.66 o 
  -8  10   1     1567.84     1247.50    489.98 o 
  -7  10   1     9130.92     9853.03    655.80 o 
  -6  10   1    12763.75    13230.91    746.34 o 
  -5  10   1    14861.41    15225.18    540.82 o 
  -4  10   1    39125.74    38977.29   1124.70 o 
  -3  10   1    23782.15    23310.78    560.33 o 
  -2  10   1    10268.48    10419.90    306.40 o 
  -1  10   1     3362.27     3441.40    241.44 o 
   0  10   1     2695.26     2723.82    213.16 o 
   1  10   1     1913.01     2034.24    161.80 o 
   2  10   1     8106.92     8197.05    230.50 o 
   3  10   1     6850.34     7279.75    282.91 o 
   4  10   1      232.73      204.98    146.84 o 
   5  10   1      368.23      275.64    164.67 o 
   6  10   1     3505.62     3104.56    419.24 o 
   7  10   1     7413.69     6532.54    562.93 o 
   8  10   1     2322.65     3557.01    603.70 o 
   9  10   1     1222.94      656.33   1030.66 o 
  10  10   1     2349.71     2218.28   1197.86 o 
  -9  11   1     5274.03     5272.56   1462.13 o 
  -8  11   1     2591.28     2757.32   1155.43 o 
  -7  11   1      496.69      281.32    304.96 o 
  -6  11   1       13.30      511.42    301.70 o 
  -5  11   1       89.32     -147.61    252.89 o 
  -4  11   1     1121.63      956.61    205.74 o 
  -3  11   1      687.79      777.87    181.81 o 
  -2  11   1     8382.97     7581.69    305.85 o 
  -1  11   1    13048.96    13022.03    487.19 o 
   0  11   1    15849.55    16169.53    652.77 o 
   1  11   1     8312.04     8649.17    346.93 o 
   2  11   1    14051.36    13914.11    378.99 o 
   3  11   1    10823.51    11837.70    454.56 o 
   4  11   1    15559.61    15204.78    561.89 o 
   5  11   1    18236.95    20187.21    996.29 o 
   6  11   1    15297.27    16705.71    907.10 o 
   7  11   1    11539.51    12562.99    789.31 o 
   8  11   1     3639.06     3555.89   1210.33 o 
   9  11   1     3584.49     4399.13   1427.20 o 
  -9  12   1      973.57      -84.85   1048.12 o 
  -8  12   1     2998.65     1245.27   1118.00 o 
  -7  12   1     2239.06     1758.12    631.75 o 
  -6  12   1     4119.56     4582.87    518.02 o 
  -5  12   1     3810.71     3384.82    460.72 o 
  -4  12   1      478.06      746.98    237.84 o 
  -3  12   1     1063.34      948.53    237.00 o 
  -2  12   1    10166.58    10739.19    494.04 o 
  -1  12   1     6200.75     5133.79    312.50 o 
   0  12   1     9693.30     9590.96    427.00 o 
   1  12   1     8552.05     8835.72    417.96 o 
   2  12   1      978.45      651.61    190.50 o 
   3  12   1     1383.58     1698.89    226.20 o 
   4  12   1      391.36      682.43    249.64 o 
   5  12   1      134.31      200.82    311.78 o 
   6  12   1      737.26     1261.22    437.57 o 
   7  12   1      691.26      275.83    349.10 o 
   8  12   1      584.18     1374.79   1088.05 o 
  -8  13   1      299.48     -666.31    990.73 o 
  -7  13   1      472.99      336.81    662.66 o 
  -6  13   1      210.25      594.03    384.67 o 
  -5  13   1      290.27     1068.97    394.78 o 
  -4  13   1     1398.44     1493.12    548.49 o 
  -3  13   1      118.51      202.17    255.16 o 
  -2  13   1       43.79     -166.89    215.77 o 
  -1  13   1      359.49      190.64    235.16 o 
   0  13   1      385.41      483.07    215.72 o 
   1  13   1      813.68      709.29    254.75 o 
   2  13   1      813.33     1103.71    265.73 o 
   3  13   1     1510.25     1608.57    369.69 o 
   4  13   1     1099.60      980.08    366.97 o 
   5  13   1      565.85      485.93    362.05 o 
   6  13   1      496.30      784.27    508.37 o 
   7  13   1     1027.05     1056.78    498.34 o 
   8  13   1      671.86     -534.04   1033.15 o 
  -7  14   1     9165.45    10250.66   2041.10 o 
  -6  14   1    12637.60    12945.14   1030.24 o 
  -5  14   1     7135.82     5454.45    746.83 o 
  -4  14   1     3153.22     3602.75    878.20 o 
  -3  14   1     9132.32     9462.64    858.70 o 
  -2  14   1    17133.53    17721.14   1158.84 o 
  -1  14   1     9417.80    10092.84    636.20 o 
   0  14   1     9442.93     9380.18    569.18 o 
   1  14   1     5720.34     5575.08    571.48 o 
   2  14   1      179.74      234.18    400.33 o 
   3  14   1      546.69      921.33    434.17 o 
   4  14   1      357.94      196.97    432.37 o 
   5  14   1      140.25     -168.47    440.85 o 
   6  14   1      476.63      527.75    471.52 o 
   7  14   1      543.99     -197.15    970.76 o 
  -6  15   1      571.75     1487.09   1220.32 o 
  -5  15   1      220.67     -369.34   1018.18 o 
  -4  15   1     1786.08      923.35   1000.71 o 
  -3  15   1     3419.43     3307.74    909.50 o 
  -2  15   1     5219.05     5397.16    742.21 o 
  -1  15   1     7093.50     8611.76    870.63 o 
   0  15   1    10193.39    11799.58    921.10 o 
   1  15   1    13377.83    15207.17   1354.89 o 
   2  15   1    16401.61    18400.79   1513.89 o 
   3  15   1    18798.90    14836.95   2148.41 o 
   4  15   1    19040.00    21107.73   2694.93 o 
   5  15   1    11206.05     9150.13   1943.77 o 
   6  15   1     9999.57    11602.99   2203.31 o 
  -4  16   1    16784.40    17100.15   2522.74 o 
  -3  16   1    11103.51    10582.56   2013.65 o 
  -2  16   1     2376.15     1946.27   1197.86 o 
   2  16   1     2244.02     1457.14   1187.87 o 
   3  16   1      797.54       37.43   1015.68 o 
   4  16   1      206.16      162.21    955.79 o 
 -12   0   2     4296.38     2897.07    863.45 o 
 -11   0   2    13750.44    14552.48   1020.88 o 
 -10   0   2    34762.99    35440.28   1764.05 o 
  -9   0   2    30321.47    28906.94   1480.33 o 
  -8   0   2    28694.62    27665.61   1079.08 o 
  -7   0   2    33355.27    33696.70   1156.09 o 
  -6   0   2    13453.58    14091.96    523.33 o 
  -5   0   2    24564.81    25695.98    681.48 o 
  -4   0   2    22170.83    23868.54    703.50 o 
  -3   0   2      857.79     1133.03     94.85 o 
  -2   0   2    29680.62    31761.45    959.34 o 
  -1   0   2     5697.56     5866.07    182.05 o 
   0   0   2     4930.14     4934.02    126.98 o 
   1   0   2   107376.86   108331.59   1537.80 o 
   2   0   2    13829.59    14438.70    333.84 o 
   3   0   2    90672.30    92667.04   1801.74 o 
   4   0   2    43635.88    42057.13    895.46 o 
   5   0   2    12601.31    13150.58    505.58 o 
   6   0   2    16304.79    16446.94    589.28 o 
   7   0   2    46110.01    45431.13   1583.96 o 
   8   0   2    20508.63    21919.44    699.94 o 
   9   0   2    37348.48    37743.67   1866.78 o 
  10   0   2    46135.07    47623.93   2284.08 o 
  11   0   2     7172.24     7845.56    801.04 o 
  12   0   2     6921.58     8099.76   1247.52 o 
 -12   1   2      121.13       17.47    683.78 o 
 -11   1   2       65.78     -135.25    304.74 o 
 -10   1   2       50.53      -80.03    229.84 o 
  -9   1   2     1269.12     1124.30    247.78 o 
  -8   1   2     2471.52     2684.83    263.01 o 
  -7   1   2    13415.49    12614.71    472.88 o 
  -6   1   2    16055.72    15614.05    471.76 o 
  -5   1   2    30108.55    29793.22    633.06 o 
  -4   1   2    45077.38    44645.94    868.65 o 
  -3   1   2    41588.16    39894.21    763.44 o 
  -2   1   2   113736.64   114117.58   2571.27 o 
  -1   1   2    83710.48    84056.36   1156.33 o 
   0   1   2    78259.73    79739.71    954.72 o 
   1   1   2    33821.13    33502.16    427.03 o 
   2   1   2    16257.24    15837.21    238.00 o 
   3   1   2    37694.50    37865.75    584.96 o 
   4   1   2    12060.33    11526.98    244.12 o 
   5   1   2    10856.86    10778.95    256.18 o 
   6   1   2     3339.52     3383.48    178.53 o 
   7   1   2      125.13      144.42     82.40 o 
   8   1   2        1.56     -105.49    105.49 o 
   9   1   2      621.81      622.68    302.17 o 
  10   1   2      904.84      888.24    291.56 o 
  11   1   2     2523.29     2185.54    370.79 o 
  12   1   2     2267.46     1751.31    583.51 o 
 -12   2   2     2968.40     2438.99    626.33 o 
 -11   2   2     4725.90     4910.10    534.33 o 
 -10   2   2     1241.68     1094.75    254.82 o 
  -9   2   2     2032.97     2217.96    241.12 o 
  -8   2   2     1072.86      876.80    169.89 o 
  -7   2   2     2583.05     2824.36    190.17 o 
  -6   2   2     8746.52     9233.21    429.93 o 
  -5   2   2     1641.78     1356.86     98.12 o 
  -4   2   2     4248.39     4477.44    150.93 o 
  -3   2   2     3845.35     4530.86    177.43 o 
  -2   2   2    13143.09    13597.40    248.68 o 
  -1   2   2    61446.68    64645.75    841.60 o 
   0   2   2    52671.98    56074.66    793.80 o 
   1   2   2    20486.99    21792.06    294.95 o 
   2   2   2     1658.34     1637.09     62.43 o 
   3   2   2      455.45      530.53     55.29 o 
   4   2   2     2022.33     1881.34    104.29 o 
   5   2   2    30009.64    30445.52    562.83 o 
   6   2   2     3449.61     3134.14    183.22 o 
   7   2   2     2229.39     2220.78    176.35 o 
   8   2   2     3746.72     3699.91    277.94 o 
   9   2   2        8.00      300.37    210.56 o 
  10   2   2      712.13      927.18    276.69 o 
  11   2   2      671.39      924.28    390.03 o 
  12   2   2      833.14      873.44    855.97 o 
 -12   3   2     1403.51     1424.70    858.46 o 
 -11   3   2      100.95      373.08    483.50 o 
 -10   3   2     1419.31     1591.61    298.67 o 
  -9   3   2     2321.13     2694.95    397.29 o 
  -8   3   2      161.84      -59.15    152.12 o 
  -7   3   2       77.93       54.03     97.39 o 
  -6   3   2      508.65      528.41    140.17 o 
  -5   3   2     4980.70     4890.55    205.11 o 
  -4   3   2    23380.63    23068.82    491.84 o 
  -3   3   2    47373.17    47517.80    734.70 o 
  -2   3   2    15255.05    15374.86    258.24 o 
  -1   3   2     6383.34     6679.27    140.86 o 
   0   3   2     7675.79     7309.50    156.66 o 
   1   3   2     5586.34     5682.06    118.65 o 
   2   3   2    22587.99    23033.36    332.39 o 
   3   3   2    30587.12    30039.55    482.56 o 
   4   3   2    19354.74    19400.14    385.23 o 
   5   3   2     1709.32     1605.01    116.87 o 
   6   3   2     1572.60     1741.93    167.76 o 
   7   3   2     1093.53     1430.97    174.10 o 
   8   3   2      420.77      386.51    170.52 o 
   9   3   2     2666.91     2555.83    274.94 o 
  10   3   2      241.46      338.24    248.74 o 
  11   3   2       23.06      -31.56    343.15 o 
  12   3   2      493.74      459.18    863.45 o 
 -12   4   2     9991.98     8538.97   1459.64 o 
 -11   4   2     7436.16     9140.91   1748.00 o 
 -10   4   2    10635.87    10644.69   1008.95 o 
  -9   4   2    20262.24    21103.63    771.75 o 
  -8   4   2    14509.33    14477.23    510.89 o 
  -7   4   2     9485.74     9116.56    309.59 o 
  -6   4   2    21425.44    21055.08    489.47 o 
  -5   4   2    24898.76    24716.97    525.74 o 
  -4   4   2    15670.72    16292.67    336.72 o 
  -3   4   2    23732.15    23657.56    466.36 o 
  -2   4   2     3413.58     3556.29    115.80 o 
  -1   4   2    20042.66    20814.06    353.25 o 
   0   4   2     3964.80     4286.07    128.61 o 
   1   4   2    22938.15    24687.01    429.36 o 
   2   4   2     3675.68     3850.61    107.26 o 
   3   4   2     4294.93     4522.37    136.92 o 
   4   4   2     5243.65     5047.16    172.30 o 
   5   4   2    56479.72    56350.22   1063.25 o 
   6   4   2    33595.47    33499.02    668.33 o 
   7   4   2    20226.88    20006.08    614.56 o 
   8   4   2    17386.49    17046.96    540.08 o 
   9   4   2     8128.45     8137.27    429.76 o 
  10   4   2     5618.85     5541.94    618.11 o 
  11   4   2    14940.69    18047.19   1422.16 o 
  12   4   2    15127.21    16453.81   2058.57 o 
 -12   5   2      592.03      776.11    898.39 o 
 -11   5   2      448.99     1482.10    890.91 o 
 -10   5   2     1767.44     1340.58    771.00 o 
  -9   5   2      144.72      141.13    205.21 o 
  -8   5   2     2652.89     2811.85    228.37 o 
  -7   5   2     2615.98     2501.98    217.07 o 
  -6   5   2     5395.94     4947.58    208.24 o 
  -5   5   2    15776.76    15767.59    381.31 o 
  -4   5   2    13395.91    13867.84    364.19 o 
  -3   5   2    11399.19    10675.22    295.81 o 
  -2   5   2    22258.52    22073.74    410.80 o 
  -1   5   2    37644.18    38024.15    605.40 o 
   0   5   2    37369.94    37308.84    629.47 o 
   1   5   2    72139.38    73520.97   1130.34 o 
   2   5   2    26295.60    26570.97    450.77 o 
   3   5   2     7825.80     7867.55    219.61 o 
   4   5   2     8685.98     8343.88    263.12 o 
   5   5   2     2507.32     2595.25    156.89 o 
   6   5   2      831.48      981.34    111.46 o 
   7   5   2     6718.67     7043.70    351.38 o 
   8   5   2     5059.55     4829.06    500.69 o 
   9   5   2        9.00     -118.23    234.25 o 
  10   5   2      664.13      642.35    457.80 o 
  11   5   2     1844.42     2410.44    975.75 o 
  12   5   2     2335.36     2120.95   1025.66 o 
 -11   6   2       26.63       82.35    758.64 o 
 -10   6   2       68.67     -317.69    447.62 o 
  -9   6   2      392.22      331.20    356.23 o 
  -8   6   2     7185.95     6509.87    385.07 o 
  -7   6   2     5533.26     5120.39    351.53 o 
  -6   6   2       80.30      107.81     96.45 o 
  -5   6   2      847.97     1032.99    181.74 o 
  -4   6   2      430.02      818.67    123.20 o 
  -3   6   2      295.09      385.95     88.49 o 
  -2   6   2     3953.27     3904.97    135.34 o 
  -1   6   2    17614.13    18610.80    357.03 o 
   0   6   2      391.86      444.28     76.75 o 
   1   6   2      264.51      398.60     72.38 o 
   2   6   2       87.47      195.03     59.31 o 
   3   6   2     1402.73     1480.90    115.19 o 
   4   6   2      381.22      495.44    102.52 o 
   5   6   2     1393.03     1445.29    147.23 o 
   6   6   2      866.36     1005.19    155.35 o 
   7   6   2      137.58      195.35    158.55 o 
   8   6   2     1172.24      989.55    246.38 o 
   9   6   2     3973.69     3599.80    407.91 o 
  10   6   2     1437.87     2621.47    658.37 o 
  11   6   2       51.20      464.17    870.94 o 
 -11   7   2       94.90      -84.85    883.42 o 
 -10   7   2      422.34      256.87    722.46 o 
  -9   7   2       98.88     -179.82    446.91 o 
  -8   7   2     3128.92     3608.28    604.70 o 
  -7   7   2     4398.71     4514.70    337.04 o 
  -6   7   2     4944.89     4819.45    502.93 o 
  -5   7   2    14752.90    15116.52    519.65 o 
  -4   7   2     2002.34     2119.23    151.99 o 
  -3   7   2      547.27      502.56    109.27 o 
  -2   7   2    20300.69    20811.88    411.01 o 
  -1   7   2    24029.08    24393.87    488.82 o 
   0   7   2    25622.33    25460.03    502.20 o 
   1   7   2    35205.65    35310.86    616.48 o 
   2   7   2     4431.29     4319.72    150.13 o 
   3   7   2      314.02      307.50    104.69 o 
   4   7   2     1155.42      944.66    117.02 o 
   5   7   2       97.15       94.90    108.76 o 
   6   7   2      289.95      195.99    150.09 o 
   7   7   2     4189.18     4166.57    297.22 o 
   8   7   2      202.25     -144.11    216.16 o 
   9   7   2     1863.28     1099.39    558.46 o 
  10   7   2     1985.03     1282.45    900.89 o 
  11   7   2     1272.43      928.34    970.76 o 
 -11   8   2     9271.22     8184.60   1664.27 o 
 -10   8   2    11883.18    12356.64   1886.37 o 
  -9   8   2    17648.31    18828.89   2053.70 o 
  -8   8   2    24388.67    24220.39   1017.85 o 
  -7   8   2    15538.89    14872.40    633.32 o 
  -6   8   2     6942.73     7222.68    352.57 o 
  -5   8   2     8512.48     8233.13    341.04 o 
  -4   8   2     7161.23     6769.77    339.54 o 
  -3   8   2      475.00      504.51     87.73 o 
  -2   8   2     2799.54     2925.27    130.01 o 
  -1   8   2     1357.94     1465.73    118.88 o 
   0   8   2     3557.55     3807.93    193.33 o 
   1   8   2    11166.74    10953.14    298.90 o 
   2   8   2    12861.28    12946.01    316.13 o 
   3   8   2    22146.05    21572.22    442.52 o 
   4   8   2     9082.48     9628.49    326.92 o 
   5   8   2    18514.66    19034.52    581.79 o 
   6   8   2    13868.84    13600.34    548.98 o 
   7   8   2    16416.10    17583.74    846.88 o 
   8   8   2    15624.00    15361.58    805.33 o 
   9   8   2    21862.64    18234.71   1517.23 o 
  10   8   2    14858.99    16543.64   2205.80 o 
  11   8   2     6745.88     5484.69   1472.12 o 
 -10   9   2     4828.66     5801.62   1472.12 o 
  -9   9   2     4824.87     4383.28    865.13 o 
  -8   9   2     1972.15     2000.44    498.67 o 
  -7   9   2     2033.39     2194.12    335.97 o 
  -6   9   2     6126.09     6510.13    608.84 o 
  -5   9   2    11723.56    12363.06    457.85 o 
  -4   9   2    46896.93    47741.40   1008.09 o 
  -3   9   2    80628.99    81489.27   1430.88 o 
  -2   9   2    33859.46    33685.00    637.52 o 
  -1   9   2    37185.24    38289.82    738.64 o 
   0   9   2    22986.26    23053.61    598.73 o 
   1   9   2     6325.73     6261.29    239.89 o 
   2   9   2    25946.07    25268.38    521.69 o 
   3   9   2    44743.04    46006.71    819.04 o 
   4   9   2    14680.27    15442.08    461.55 o 
   5   9   2     9410.12     8788.19    384.98 o 
   6   9   2     2030.24     1972.41    330.85 o 
   7   9   2      380.63      565.41    280.10 o 
   8   9   2      317.57      129.26    307.55 o 
   9   9   2        3.83      731.19    858.46 o 
  10   9   2      423.33      808.55   1010.69 o 
 -10  10   2     2414.92     2253.22   1220.32 o 
  -9  10   2     4451.03     1756.61   1023.17 o 
  -8  10   2     2713.14     2690.63    561.26 o 
  -7  10   2     7533.05     7496.25    564.37 o 
  -6  10   2     4107.33     4508.12    442.96 o 
  -5  10   2     2351.05     2182.74    228.87 o 
  -4  10   2      600.51      647.16    178.35 o 
  -3  10   2     1629.38     1521.40    144.49 o 
  -2  10   2      134.52       57.05     93.83 o 
  -1  10   2      348.68      426.27    119.16 o 
   0  10   2      917.53      993.79    149.83 o 
   1  10   2     8170.66     8289.75    308.05 o 
   2  10   2     6051.19     6040.29    226.53 o 
   3  10   2     1315.59     1356.81    138.30 o 
   4  10   2     7764.05     8091.08    337.07 o 
   5  10   2     8744.16     9514.73    553.93 o 
   6  10   2     9256.41     8808.70    621.71 o 
   7  10   2     6411.93     6443.28    556.65 o 
   8  10   2     5419.67     5116.37    523.64 o 
   9  10   2     2670.24     2834.68   1225.31 o 
  10  10   2     2240.79     4798.41   1479.60 o 
  -9  11   2      146.99      267.02    898.39 o 
  -8  11   2      639.89     1951.26   1142.95 o 
  -7  11   2      213.07      244.96    314.43 o 
  -6  11   2       47.57      -33.01    273.92 o 
  -5  11   2      559.91      223.31    242.94 o 
  -4  11   2      910.29     1132.18    211.43 o 
  -3  11   2     5186.19     5422.90    352.47 o 
  -2  11   2      512.77      545.12    163.62 o 
  -1  11   2      496.19      768.07    198.41 o 
   0  11   2       23.31      -14.73    138.94 o 
   1  11   2     2175.36     2020.11    194.65 o 
   2  11   2     1414.12     1302.34    141.72 o 
   3  11   2     6838.13     5841.96    316.82 o 
   4  11   2      677.73      767.72    203.81 o 
   5  11   2      608.65      140.34    289.19 o 
   6  11   2      189.50      231.28    304.92 o 
   7  11   2      431.38     1319.40    386.00 o 
   8  11   2       17.70      -17.47    925.84 o 
   9  11   2     1311.31     1469.62   1147.95 o 
  -9  12   2     5783.93     7528.28   1799.03 o 
  -8  12   2     2466.06     1591.90   1150.44 o 
  -7  12   2     6236.78     7405.42    643.85 o 
  -6  12   2     6350.44     6359.85    591.22 o 
  -5  12   2     5708.72     6644.69    589.84 o 
  -4  12   2     3306.21     2866.59    337.41 o 
  -3  12   2     3788.51     3674.66    362.10 o 
  -2  12   2      745.25      592.20    207.30 o 
  -1  12   2       70.96      -68.25    169.10 o 
   0  12   2       94.31       65.68    171.15 o 
   1  12   2     2820.10     2667.68    295.44 o 
   2  12   2     1076.53     1206.09    199.33 o 
   3  12   2     6305.91     6178.32    378.66 o 
   4  12   2     8044.61     8112.82    558.22 o 
   5  12   2     7241.05     5688.18    558.69 o 
   6  12   2     4332.10     3930.93    507.70 o 
   7  12   2     6808.08     8043.83    678.15 o 
   8  12   2     7606.63     8940.50   1838.96 o 
  -8  13   2     1867.80     2105.98   1294.93 o 
  -7  13   2     4046.16     4416.60    939.44 o 
  -6  13   2    11556.84    10922.64    801.58 o 
  -5  13   2    18909.54    17495.23   1127.60 o 
  -4  13   2     7338.77     7172.20    708.49 o 
  -3  13   2     4096.15     4510.07    425.85 o 
  -2  13   2    11315.13    11628.52    584.98 o 
  -1  13   2    23156.28    22808.84    777.92 o 
   0  13   2    28652.00    28877.80    950.41 o 
   1  13   2    36320.79    36394.41   1137.32 o 
   2  13   2    10894.23    10938.91    590.18 o 
   3  13   2     2889.68     4418.69    809.50 o 
   4  13   2     5039.02     5476.91    563.80 o 
   5  13   2     5199.86     3784.41    522.05 o 
   6  13   2     3380.44     3319.98    521.33 o 
   7  13   2     5333.96     5584.94    710.37 o 
   8  13   2     1223.86      803.56   1100.53 o 
  -7  14   2     2138.34     3291.36   1469.62 o 
  -6  14   2     4322.69     5059.88    733.94 o 
  -5  14   2     5566.06     6203.29    870.39 o 
  -4  14   2     1167.14      251.18    440.13 o 
  -3  14   2      568.91      545.00    417.99 o 
  -2  14   2       10.55      359.22    298.08 o 
  -1  14   2       86.64      394.47    289.48 o 
   0  14   2       15.06      195.93    263.36 o 
   1  14   2      179.11      208.71    293.23 o 
   2  14   2      312.12      692.92    435.95 o 
   3  14   2     1400.03     1670.45    842.53 o 
   4  14   2     2661.24     2679.55    566.74 o 
   5  14   2     1966.02     1668.43    482.96 o 
   6  14   2     2219.94     2825.58    887.16 o 
   7  14   2     2711.69     1871.40   1302.42 o 
  -6  15   2      859.16      229.59   1207.84 o 
  -5  15   2      908.40      381.82   1095.54 o 
  -4  15   2       58.03     1038.14   1053.12 o 
  -3  15   2        5.03     -150.21    434.91 o 
  -2  15   2      423.95      198.75   1392.38 o 
  -1  15   2       48.33      -68.18    360.37 o 
   0  15   2     1068.20     1548.52    598.19 o 
   1  15   2     3026.65     3330.08    616.46 o 
   2  15   2      438.84      468.77    568.20 o 
   3  15   2        6.43     -449.20    806.06 o 
   4  15   2       60.96      633.87   1038.14 o 
   5  15   2       66.96      331.91   1118.00 o 
  -4  16   2      829.62     1080.57   1230.30 o 
  -3  16   2     2783.75     2145.91   1215.33 o 
  -2  16   2      305.12      666.31   1115.50 o 
   2  16   2     1143.65      818.54   1140.46 o 
   3  16   2     1212.86      294.47   1005.70 o 
   4  16   2     2828.10     3206.51   1344.84 o 
 -12   1   3     1251.61     1654.29    816.04 o 
 -11   1   3      214.20      737.40    338.42 o 
 -10   1   3      783.73      797.19    261.06 o 
  -9   1   3     1770.57     1640.14    259.71 o 
  -8   1   3    16231.34    16149.88    448.13 o 
  -7   1   3    47364.12    47184.87   1153.96 o 
  -6   1   3    32097.91    32509.09    696.05 o 
  -5   1   3    14619.64    14416.07    354.74 o 
  -4   1   3     2351.12     2102.71    146.55 o 
  -3   1   3      255.06      228.00     50.30 o 
  -2   1   3      712.16      708.01     68.43 o 
  -1   1   3    34343.99    35382.11    491.10 o 
   0   1   3    68003.45    70435.80    828.85 o 
   1   1   3    31860.46    32451.06    396.27 o 
   2   1   3     2121.60     2170.17     64.59 o 
   3   1   3    31415.21    33168.23    490.17 o 
   4   1   3     8605.88     8870.79    186.49 o 
   5   1   3      981.44     1072.07     78.32 o 
   6   1   3     3252.45     3268.36    185.61 o 
   7   1   3     1196.07     1200.72    106.54 o 
   8   1   3    10707.91    10734.00    302.57 o 
   9   1   3     6884.62     6222.35    415.13 o 
  10   1   3    20233.12    19535.07    890.24 o 
  11   1   3     4887.34     5780.21    511.26 o 
  12   1   3     2851.59     4030.07   1205.22 o 
 -12   2   3    11082.05    10942.35   1157.80 o 
 -11   2   3    10698.86    11592.06    764.52 o 
 -10   2   3     6216.11     6370.88    569.20 o 
  -9   2   3     3179.77     2506.02    270.72 o 
  -8   2   3     1880.69     1770.55    195.08 o 
  -7   2   3      179.04       96.08    101.37 o 
  -6   2   3     1142.39     1190.88    106.40 o 
  -5   2   3      752.21      681.93     85.07 o 
  -4   2   3     8006.13     7672.29    209.41 o 
  -3   2   3    41045.73    40775.10    790.60 o 
  -2   2   3    41549.67    41965.36    671.58 o 
  -1   2   3    59488.19    60861.05    800.35 o 
   0   2   3    20858.93    21028.04    288.48 o 
   1   2   3    16351.38    16197.97    215.84 o 
   2   2   3    59758.61    60244.95    743.12 o 
   3   2   3    69562.97    69502.17    988.79 o 
   4   2   3    71077.85    69118.43   1077.79 o 
   5   2   3    66571.54    66909.09   1057.24 o 
   6   2   3    27731.63    27812.40    559.06 o 
   7   2   3    12781.18    12547.30    437.88 o 
   8   2   3     7351.42     7535.10    339.41 o 
   9   2   3     7712.10     6915.02    483.50 o 
  10   2   3     3607.22     3529.51    392.65 o 
  11   2   3     2787.19     3330.64    960.91 o 
  12   2   3      343.79      112.30    786.09 o 
 -12   3   3     3865.06     4309.29   1073.08 o 
 -11   3   3     8407.70     7657.27    988.23 o 
 -10   3   3    10692.72    10066.29    946.50 o 
  -9   3   3    18579.13    19447.32    808.49 o 
  -8   3   3     8174.57     8100.44    400.28 o 
  -7   3   3    12016.93    12666.95    452.75 o 
  -6   3   3    23447.58    23590.63    622.28 o 
  -5   3   3    38953.05    37718.96    705.53 o 
  -4   3   3    46135.65    46683.99    867.88 o 
  -3   3   3    50397.26    50418.34    861.53 o 
  -2   3   3    27107.17    27382.09    394.39 o 
  -1   3   3      220.93      291.64     34.61 o 
   0   3   3    28660.72    29153.10    436.95 o 
   1   3   3     3806.58     3736.72    117.00 o 
   2   3   3      161.44      181.25     33.53 o 
   3   3   3      401.09      425.12     48.32 o 
   4   3   3       45.73      120.30     55.97 o 
   5   3   3       63.08       28.47     70.54 o 
   6   3   3     5285.15     5465.67    253.34 o 
   7   3   3    10550.97    10190.23    359.51 o 
   8   3   3    25035.17    25546.00    784.28 o 
   9   3   3     8696.80     8298.52    516.01 o 
  10   3   3     1759.07     1768.17    315.36 o 
  11   3   3     3438.15     2452.33    815.84 o 
  12   3   3     6224.98     6215.88   1294.93 o 
 -12   4   3        9.59      329.41    860.96 o 
 -11   4   3      195.36      552.92    716.09 o 
 -10   4   3     1107.09      370.98    431.99 o 
  -9   4   3     1926.59     2007.52    280.61 o 
  -8   4   3      129.40       55.49    131.34 o 
  -7   4   3      126.10       61.53    100.75 o 
  -6   4   3        3.03      -76.57     76.57 o 
  -5   4   3      698.61      590.47     83.67 o 
  -4   4   3      928.23     1017.16     87.11 o 
  -3   4   3     3916.31     4409.66    133.38 o 
  -2   4   3     4982.35     5191.43    119.53 o 
  -1   4   3      110.64       60.69     40.28 o 
   0   4   3      300.62      301.13     45.55 o 
   1   4   3     1535.05     1650.63     76.61 o 
   2   4   3      159.63      195.41     54.22 o 
   3   4   3     3725.81     3844.63    110.76 o 
   4   4   3     7112.97     7430.76    191.69 o 
   5   4   3      147.95      125.28     74.93 o 
   6   4   3       16.81      -20.65     85.53 o 
   7   4   3     1115.26     1227.57    146.95 o 
   8   4   3     2024.84     1972.61    218.07 o 
   9   4   3     1126.24     1086.84    240.40 o 
  10   4   3     1296.52     1317.44    391.21 o 
  11   4   3      135.32     -167.20    771.12 o 
  12   4   3       85.86     -282.00    801.07 o 
 -12   5   3     1030.54     2345.55   1033.15 o 
 -11   5   3     1382.74     1252.51    910.87 o 
 -10   5   3     6732.53     6799.84    863.76 o 
  -9   5   3    20218.37    19964.03    824.38 o 
  -8   5   3     7483.44     6829.05    333.65 o 
  -7   5   3      963.80     1068.05    129.58 o 
  -6   5   3     6233.26     6677.50    270.62 o 
  -5   5   3     9323.07     8626.64    280.30 o 
  -4   5   3    27142.93    28137.83    578.94 o 
  -3   5   3    48933.64    49052.25    838.49 o 
  -2   5   3     5840.36     5471.09    145.06 o 
  -1   5   3     2949.11     3058.11    110.95 o 
   0   5   3      700.62      758.10     65.08 o 
   1   5   3      279.44      388.77     61.74 o 
   2   5   3      371.99      437.59     59.57 o 
   3   5   3    11956.96    11714.84    243.30 o 
   4   5   3     2776.36     2813.60    118.06 o 
   5   5   3     8903.90     8343.03    304.74 o 
   6   5   3    16933.23    17343.87    531.81 o 
   7   5   3    10431.32    10095.98    429.75 o 
   8   5   3     4200.93     4466.93    305.77 o 
   9   5   3      112.56      214.32    259.27 o 
  10   5   3     1572.32     1792.94    406.08 o 
  11   5   3     5199.01     7700.47   1464.63 o 
 -11   6   3     4842.31     2432.90    993.22 o 
 -10   6   3     8013.60     8149.32    988.11 o 
  -9   6   3     4526.21     4535.21    728.37 o 
  -8   6   3     4699.15     4935.73    346.64 o 
  -7   6   3      801.88      820.63    145.77 o 
  -6   6   3     4549.16     4488.47    184.41 o 
  -5   6   3    19118.71    19063.54    485.81 o 
  -4   6   3    10630.01    10810.53    406.38 o 
  -3   6   3     7125.19     6427.15    308.08 o 
  -2   6   3    20039.94    20897.64    372.93 o 
  -1   6   3    27089.04    28091.76    489.68 o 
   0   6   3    26414.82    26477.24    439.36 o 
   1   6   3    70935.27    68776.91   1050.53 o 
   2   6   3    75927.68    75367.71   1133.56 o 
   3   6   3    48080.00    48881.50    851.72 o 
   4   6   3    22251.66    23042.92    504.24 o 
   5   6   3    17222.87    17108.85    416.14 o 
   6   6   3    16112.82    15842.71    479.40 o 
   7   6   3    28323.59    26686.78    817.79 o 
   8   6   3    18802.46    18852.58    921.44 o 
   9   6   3     7088.12     6838.40    536.49 o 
  10   6   3     2924.75     1976.63    639.67 o 
  11   6   3       24.51     -157.22    813.54 o 
 -11   7   3     4167.58     4436.56   1272.47 o 
 -10   7   3     5644.39     5572.91    881.80 o 
  -9   7   3     8089.91     8790.07   1915.20 o 
  -8   7   3    23401.62    24654.49    861.80 o 
  -7   7   3    40159.11    40837.04   1551.46 o 
  -6   7   3    21356.74    20564.60    732.65 o 
  -5   7   3    20902.29    20482.08    722.01 o 
  -4   7   3    23184.82    23457.53    543.48 o 
  -3   7   3    16392.23    16383.50    472.23 o 
  -2   7   3    40271.73    41239.57    728.72 o 
  -1   7   3    23989.14    24503.48    474.35 o 
   0   7   3     7381.05     7393.26    204.45 o 
   1   7   3     3249.10     3582.62    205.00 o 
   2   7   3     7715.31     8365.34    221.92 o 
   3   7   3      322.47      298.79     78.11 o 
   4   7   3     1942.20     2059.04    130.01 o 
   5   7   3     1726.05     1648.97    156.25 o 
   6   7   3    12555.04    11490.30    473.59 o 
   7   7   3     4257.42     4791.14    383.58 o 
   8   7   3     1545.30     1880.85    382.71 o 
   9   7   3     9682.68     9585.76    738.62 o 
  10   7   3    16155.00    15787.75   2088.51 o 
  11   7   3    12568.99    15016.63   2135.93 o 
 -11   8   3      802.15     1314.90   1065.59 o 
 -10   8   3      198.67     1294.93    973.26 o 
  -9   8   3       67.00     -120.70    466.49 o 
  -8   8   3      720.13      399.04    381.42 o 
  -7   8   3     1775.63     1589.43    243.04 o 
  -6   8   3      263.23      366.60    187.49 o 
  -5   8   3      582.12      659.37    136.64 o 
  -4   8   3     1947.80     2001.08    166.12 o 
  -3   8   3     5125.38     5319.80    204.27 o 
  -2   8   3     1459.54     1595.06    111.93 o 
  -1   8   3     4374.14     4170.64    171.59 o 
   0   8   3     8726.50     8902.35    241.38 o 
   1   8   3    10679.71    11175.64    303.42 o 
   2   8   3     6801.53     6654.80    262.57 o 
   3   8   3     3887.59     4441.65    250.78 o 
   4   8   3     1722.60     1715.94    141.62 o 
   5   8   3     3298.14     4021.46    270.40 o 
   6   8   3    16453.35    15838.19    596.16 o 
   7   8   3     2094.98     2240.61    480.76 o 
   8   8   3       62.37      101.07    270.51 o 
   9   8   3      247.62       33.24    590.19 o 
  10   8   3       57.93      354.37    905.88 o 
  11   8   3       28.73     -114.79    900.89 o 
 -10   9   3      117.49     -651.33    771.12 o 
  -9   9   3      258.15      -86.10    549.87 o 
  -8   9   3      687.44      630.21    429.86 o 
  -7   9   3     3787.59     4060.23    403.41 o 
  -6   9   3     1886.39     1853.49    265.70 o 
  -5   9   3     3102.37     3280.71    245.90 o 
  -4   9   3     6095.45     5845.19    276.42 o 
  -3   9   3      256.21      218.82    111.53 o 
  -2   9   3      975.58      952.55    123.54 o 
  -1   9   3     6370.25     6525.71    283.90 o 
   0   9   3     6855.64     7149.41    378.21 o 
   1   9   3     6886.37     6853.58    253.56 o 
   2   9   3     1108.86     1094.89    114.71 o 
   3   9   3      319.16      373.57    111.64 o 
   4   9   3     1301.44     1240.31    169.87 o 
   5   9   3     1666.73     1606.64    199.73 o 
   6   9   3      389.00       94.53    244.58 o 
   7   9   3       48.87       40.55    259.02 o 
   8   9   3      633.88     1008.01    332.15 o 
   9   9   3     2780.42     2412.93   1110.51 o 
  10   9   3     1483.57     1100.53    980.74 o 
 -10  10   3     2539.34      676.29    975.75 o 
  -9  10   3      455.65      391.80    816.04 o 
  -8  10   3      321.63      377.55    565.25 o 
  -7  10   3       94.37      663.65    420.27 o 
  -6  10   3     1878.55     1996.42    292.95 o 
  -5  10   3     2216.44     2030.18    230.78 o 
  -4  10   3       61.51     -149.21    149.21 o 
  -3  10   3    10607.14    10561.71    369.30 o 
  -2  10   3    24808.51    24434.81    518.81 o 
  -1  10   3    24191.41    24367.91    549.99 o 
   0  10   3    15575.12    16354.46    480.73 o 
   1  10   3     1956.74     2090.01    177.16 o 
   2  10   3     1440.58     1770.47    149.75 o 
   3  10   3    32302.10    31928.06    677.48 o 
   4  10   3    35609.46    33677.57    802.96 o 
   5  10   3    39996.44    39238.15   1488.70 o 
   6  10   3    23843.58    22967.75   1057.10 o 
   7  10   3     1999.58     3174.20    704.48 o 
   8  10   3     1203.51     1027.73    361.79 o 
   9  10   3     3667.94     3949.93   1347.34 o 
  10  10   3     4624.83     5404.83   1564.45 o 
  -9  11   3     5923.37     3463.55   1269.98 o 
  -8  11   3     9870.57    12955.57   2048.58 o 
  -7  11   3    16674.75    16716.29   1082.78 o 
  -6  11   3    23179.62    23432.03   1462.59 o 
  -5  11   3    16953.59    15712.55    847.87 o 
  -4  11   3    10029.43    10974.17    756.22 o 
  -3  11   3    12376.56    11773.48    550.01 o 
  -2  11   3    15675.79    15904.33    496.22 o 
  -1  11   3    12777.81    12772.44    503.14 o 
   0  11   3     8290.11     8236.08    364.74 o 
   1  11   3     2635.14     2958.74    228.26 o 
   2  11   3      304.75      198.22    118.80 o 
   3  11   3        1.36        0.98    149.85 o 
   4  11   3      607.25      577.37    228.33 o 
   5  11   3      811.17      684.08    314.71 o 
   6  11   3      293.03      449.32    323.32 o 
   7  11   3     2894.26     2850.12    458.87 o 
   8  11   3     7471.20     5933.88   1504.56 o 
   9  11   3     7849.59    11964.84   2068.55 o 
  -9  12   3     2458.73     1299.92   1205.34 o 
  -8  12   3     1616.50     1809.01   1172.90 o 
  -7  12   3      132.86        5.09    466.03 o 
  -6  12   3      155.31      877.89    754.39 o 
  -5  12   3     1436.57     1713.45    433.09 o 
  -4  12   3      169.44      512.21    249.31 o 
  -3  12   3      230.78      133.17    231.20 o 
  -2  12   3     1506.28     1500.65    273.75 o 
  -1  12   3     1998.43     1540.46    233.23 o 
   0  12   3     3253.72     3545.57    296.90 o 
   1  12   3     8663.12     8864.14    363.30 o 
   2  12   3     5836.89     5484.48    300.20 o 
   3  12   3     1729.08     1327.34    270.89 o 
   4  12   3     2960.62     3257.38    443.63 o 
   5  12   3     2005.16     2611.32    432.74 o 
   6  12   3     1206.49     1543.89    392.50 o 
   7  12   3     3208.97     2614.70    490.18 o 
   8  12   3     2954.99     3146.62   1354.83 o 
  -8  13   3     1744.25     1090.55   1142.95 o 
  -7  13   3     2527.50     2315.93    795.20 o 
  -6  13   3     1268.05     1023.84    478.39 o 
  -5  13   3      517.68     -160.73    374.10 o 
  -4  13   3      221.32      318.94    379.08 o 
  -3  13   3       58.30      171.31    256.43 o 
  -2  13   3      280.25      398.77    239.48 o 
  -1  13   3      123.98      252.70    229.54 o 
   0  13   3      333.90      607.69    235.83 o 
   1  13   3       12.42      -78.39    231.29 o 
   2  13   3       11.03      -21.59    257.19 o 
   3  13   3     1444.40     1205.27    316.03 o 
   4  13   3      560.78     1086.77    383.72 o 
   5  13   3       39.21     -229.28    337.81 o 
   6  13   3      341.79      190.12    380.93 o 
   7  13   3        6.80      -79.02    472.53 o 
   8  13   3     1508.78     1230.30   1145.45 o 
  -7  14   3      172.35     -289.48   1025.66 o 
  -6  14   3      628.49     1487.35    533.12 o 
  -5  14   3     5416.90     7164.47    767.31 o 
  -4  14   3     2065.75     2846.33    555.41 o 
  -3  14   3     3199.63     3509.40    800.23 o 
  -2  14   3     3740.47     3584.49    421.49 o 
  -1  14   3     3734.48     3434.12    415.23 o 
   0  14   3     4864.21     5567.95    661.56 o 
   1  14   3    20643.98    21333.03   1267.97 o 
   2  14   3    16481.36    16386.90   1100.44 o 
   3  14   3     9828.50    13854.26   1021.26 o 
   4  14   3    10562.99    11133.84    812.78 o 
   5  14   3     2566.25     2330.49    506.53 o 
   6  14   3     1116.31     1855.66    714.97 o 
   7  14   3     4208.33     7031.67   1809.01 o 
  -6  15   3    11900.32    10258.14   2088.51 o 
  -5  15   3    12802.11    11483.20   2108.48 o 
  -4  15   3    10551.07    11281.87   1288.34 o 
  -3  15   3    13320.01    12992.06   1002.10 o 
  -2  15   3     8147.74     9859.97   1535.88 o 
  -1  15   3     3511.23     2149.67    575.02 o 
   0  15   3     3449.16     3218.02    862.08 o 
   1  15   3      647.19      761.01    457.12 o 
   2  15   3      497.28      465.43    582.25 o 
   3  15   3       76.36      -84.85    943.31 o 
   4  15   3      264.22     -232.08    975.75 o 
   5  15   3     1303.94     2397.96   1332.37 o 
  -4  16   3     1607.91      207.13   1167.91 o 
  -3  16   3     8802.42    10477.75   1983.70 o 
  -2  16   3     6036.85     5779.16   1576.93 o 
   2  16   3     6195.52     5018.02   1472.12 o 
   3  16   3     8861.02     7575.69   1823.99 o 
   4  16   3     8114.23     6742.19   1691.72 o 
 -12   0   4      120.24     -294.47    631.37 o 
 -11   0   4     3078.59     3128.35    814.67 o 
 -10   0   4       59.73      -81.44    318.51 o 
  -9   0   4     2080.87     1761.48    372.51 o 
  -8   0   4    12519.44    13495.69    827.04 o 
  -7   0   4    47593.40    48172.46   1640.88 o 
  -6   0   4    58359.83    59706.87   1928.06 o 
  -5   0   4    36621.34    37695.90    932.57 o 
  -4   0   4   104482.02   108874.34   2479.45 o 
  -3   0   4    62213.51    60849.25   2864.98 o 
  -2   0   4    26750.96    27136.38    667.11 o 
  -1   0   4    89026.81    90720.82   1604.19 o 
   0   0   4    92505.55    94510.62   1557.27 o 
   1   0   4   207857.72   207793.34   3053.74 o 
   2   0   4    49901.91    50006.17    795.41 o 
   3   0   4     2587.40     2363.28    109.89 o 
   4   0   4      203.20      239.13     75.77 o 
   5   0   4     5466.52     5453.14    224.64 o 
   6   0   4     4410.41     4498.52    234.21 o 
   7   0   4      209.88       64.63    133.36 o 
   8   0   4      172.11       -5.17    181.51 o 
   9   0   4     3074.92     2936.75    600.18 o 
  10   0   4     8048.73     7452.30    769.91 o 
  11   0   4     6177.42     7408.43   1029.41 o 
  12   0   4     9231.99     7575.69   1205.34 o 
 -12   1   4     8363.19     6420.26   1120.49 o 
 -11   1   4    18015.99    18328.57   1017.09 o 
 -10   1   4    17641.65    19696.58    806.12 o 
  -9   1   4     4869.22     5036.91    405.60 o 
  -8   1   4     2604.17     2643.27    181.33 o 
  -7   1   4     3545.79     3598.26    192.20 o 
  -6   1   4    15773.41    16034.52    432.07 o 
  -5   1   4    18156.00    18061.12    417.59 o 
  -4   1   4     3377.16     3511.81    137.31 o 
  -3   1   4     5853.53     5751.27    170.10 o 
  -2   1   4    36055.89    36229.05    582.78 o 
  -1   1   4     3136.03     3142.76     69.98 o 
   0   1   4    15731.56    15550.19    204.75 o 
   1   1   4     6767.80     6312.86     96.73 o 
   2   1   4     6874.17     6701.00    112.79 o 
   3   1   4    39087.96    38586.95    510.36 o 
   4   1   4    38100.83    37307.86    578.09 o 
   5   1   4    37695.64    36845.51    585.89 o 
   6   1   4    18123.63    17768.36    370.38 o 
   7   1   4    10995.42    11587.60    298.91 o 
   8   1   4    18285.44    18787.67    520.83 o 
   9   1   4    13694.33    13311.65    627.50 o 
  10   1   4    10920.62    11309.67    679.98 o 
  11   1   4     2544.68     2635.48    413.69 o 
  12   1   4     2580.13     3379.45    686.46 o 
 -12   2   4       27.85     -486.07    486.07 o 
 -11   2   4      105.54      251.59    445.43 o 
 -10   2   4     1584.05     1308.07    338.53 o 
  -9   2   4     4082.76     4663.73    332.51 o 
  -8   2   4      679.44      685.46    128.47 o 
  -7   2   4      218.90      262.55    101.89 o 
  -6   2   4       21.20      -81.13     81.13 o 
  -5   2   4       54.93       88.91     68.35 o 
  -4   2   4      231.12      392.14     77.01 o 
  -3   2   4    10420.05    10343.32    268.60 o 
  -2   2   4    28595.71    29622.85    419.57 o 
  -1   2   4     8881.44     8823.10    148.91 o 
   0   2   4     6690.30     7287.91    127.35 o 
   1   2   4       90.11      140.24     31.26 o 
   2   2   4     8291.58     8528.53    150.04 o 
   3   2   4     1656.59     1757.91     72.32 o 
   4   2   4     7846.40     6894.65    274.11 o 
   5   2   4     1400.19     1745.44    140.85 o 
   6   2   4       58.09       57.82     79.91 o 
   7   2   4     1819.82     1987.56    122.15 o 
   8   2   4     5493.76     5682.38    302.08 o 
   9   2   4     1967.07     2480.10    323.47 o 
  10   2   4       12.11      -91.61    255.33 o 
  11   2   4      278.80      448.61    321.36 o 
  12   2   4      119.04      144.74    811.05 o 
 -12   3   4     3260.53     4266.86   1033.15 o 
 -11   3   4     3140.65     3970.78    817.16 o 
 -10   3   4     5853.10     5886.47    449.39 o 
  -9   3   4     7143.74     7403.10    467.21 o 
  -8   3   4    10058.54     9238.67    391.12 o 
  -7   3   4    12517.10    11602.43    562.29 o 
  -6   3   4     1421.51     1328.96    111.41 o 
  -5   3   4     3803.83     3630.39    160.55 o 
  -4   3   4     7544.33     7287.73    227.70 o 
  -3   3   4     3841.93     3858.11    136.30 o 
  -2   3   4    11915.13    11760.45    207.33 o 
  -1   3   4       44.77       73.95     32.83 o 
   0   3   4    15455.17    16387.91    252.71 o 
   1   3   4    10633.08    11061.91    176.77 o 
   2   3   4      118.82      165.59     36.59 o 
   3   3   4     1381.99     1441.32     99.01 o 
   4   3   4     1689.29     1744.24    130.37 o 
   5   3   4     4118.38     4165.35    158.49 o 
   6   3   4    24391.02    24205.06    567.41 o 
   7   3   4    19764.51    19387.69    543.09 o 
   8   3   4     9272.25     9378.92    391.58 o 
   9   3   4     5176.42     4830.16    414.76 o 
  10   3   4     3874.86     3899.71    421.39 o 
  11   3   4     4112.94     4400.83    584.84 o 
  12   3   4     6512.77     5596.98   1287.45 o 
 -12   4   4     1827.16      746.16    903.38 o 
 -11   4   4        3.50     -344.21    449.72 o 
 -10   4   4      336.06      466.79    428.33 o 
  -9   4   4     9861.63    10284.32    484.72 o 
  -8   4   4     7833.89     7610.79    320.89 o 
  -7   4   4     1167.29     1119.88    135.01 o 
  -6   4   4     2014.13     2085.92    133.81 o 
  -5   4   4    24866.70    24647.82    535.46 o 
  -4   4   4    37996.48    37453.67    647.56 o 
  -3   4   4    93520.54    94632.73   1303.14 o 
  -2   4   4    94092.13    96709.38   1235.69 o 
  -1   4   4    27351.34    28339.20    444.86 o 
   0   4   4    32505.02    33193.14    508.34 o 
   1   4   4    41257.07    42102.79    584.37 o 
   2   4   4    46676.49    47683.39    635.10 o 
   3   4   4    46931.10    46277.88    667.99 o 
   4   4   4    38271.65    37602.14    608.47 o 
   5   4   4     8540.18     8723.92    230.30 o 
   6   4   4     4000.21     3456.27    168.30 o 
   7   4   4    11530.21    10811.93    494.30 o 
   8   4   4       15.00      181.46    151.83 o 
   9   4   4      504.56      708.17    296.50 o 
  10   4   4      419.27       91.96    334.43 o 
  11   4   4     2439.94     3271.40   1115.50 o 
  12   4   4     3448.76     3144.12   1187.87 o 
 -12   5   4     5394.28     5669.35   1309.91 o 
 -11   5   4     2786.02     2699.46    698.79 o 
 -10   5   4     9728.85     9317.09   1301.30 o 
  -9   5   4    15289.80    16352.46   1652.90 o 
  -8   5   4    14437.34    14096.80    501.83 o 
  -7   5   4    15155.67    15775.25    450.54 o 
  -6   5   4    16377.45    16055.12    465.87 o 
  -5   5   4     6100.97     6260.18    318.37 o 
  -4   5   4      303.02      314.77     57.57 o 
  -3   5   4     3118.63     3224.97    121.13 o 
  -2   5   4     5515.60     5496.88    148.57 o 
  -1   5   4     5621.74     5740.65    151.77 o 
   0   5   4     1622.18     1788.97     90.34 o 
   1   5   4     5014.29     4771.63    139.82 o 
   2   5   4    20739.74    21285.70    353.95 o 
   3   5   4    13169.08    12351.72    242.04 o 
   4   5   4    23837.95    23468.19    462.93 o 
   5   5   4    14297.23    14445.71    396.46 o 
   6   5   4     6332.72     6214.69    297.91 o 
   7   5   4    10905.19    10101.75    797.27 o 
   8   5   4    22302.93    21930.98    834.34 o 
   9   5   4    17647.51    18177.38    867.37 o 
  10   5   4    12878.24    12641.11   1722.08 o 
  11   5   4     8364.26    11483.20   1756.61 o 
 -11   6   4      912.20      456.68    783.60 o 
 -10   6   4        1.99      254.40    498.77 o 
  -9   6   4     1238.85      921.53    746.04 o 
  -8   6   4      240.23      332.24    175.56 o 
  -7   6   4     1498.13     1580.56    236.04 o 
  -6   6   4     1819.93     1772.88    127.48 o 
  -5   6   4     1909.40     2033.49    225.40 o 
  -4   6   4     4759.64     4958.92    198.83 o 
  -3   6   4      291.39      286.31     72.72 o 
  -2   6   4     2484.72     2651.50    110.18 o 
  -1   6   4     5306.47     5360.36    193.31 o 
   0   6   4     9951.74    10336.47    228.99 o 
   1   6   4     2060.79     1826.71     99.68 o 
   2   6   4    11271.25    11650.85    364.60 o 
   3   6   4     3008.36     3152.34    122.49 o 
   4   6   4      418.87      510.25     85.46 o 
   5   6   4      551.00      485.64     86.30 o 
   6   6   4      190.44       93.44    121.00 o 
   7   6   4      282.59      124.07    153.90 o 
   8   6   4     3139.75     3108.24    333.45 o 
   9   6   4      880.48      593.69    308.59 o 
  10   6   4     2003.91     1173.80    616.27 o 
  11   6   4      943.90      933.33    968.27 o 
 -11   7   4      290.45     -356.86    783.60 o 
 -10   7   4      535.96      163.44    501.92 o 
  -9   7   4     3013.99     2400.31    719.96 o 
  -8   7   4     1411.80     1958.42    338.61 o 
  -7   7   4     6312.18     6592.04    486.12 o 
  -6   7   4     3166.73     2587.92    360.16 o 
  -5   7   4      489.45      512.23    135.88 o 
  -4   7   4      844.47      727.21    112.78 o 
  -3   7   4     1097.67     1115.93    112.48 o 
  -2   7   4       91.20      167.88     75.12 o 
  -1   7   4      220.85      292.71     77.94 o 
   0   7   4        6.22       70.73     66.69 o 
   1   7   4     6359.69     6139.03    183.75 o 
   2   7   4    21625.61    20682.90    405.58 o 
   3   7   4    12723.42    12415.90    312.00 o 
   4   7   4     8152.42     8381.96    330.30 o 
   5   7   4     4174.56     4300.42    218.36 o 
   6   7   4      231.92      166.74    149.88 o 
   7   7   4     1699.05     2242.00    342.51 o 
   8   7   4     5662.95     5696.45    436.66 o 
   9   7   4     3773.18     3795.84    511.77 o 
  10   7   4     3913.67     3510.97   1160.42 o 
  11   7   4     1427.64     1235.29   1028.16 o 
 -11   8   4       56.59      434.22    938.32 o 
 -10   8   4     1302.15     1065.59    918.36 o 
  -9   8   4     2573.00     2338.66    692.95 o 
  -8   8   4     3575.16     2653.23    495.05 o 
  -7   8   4    21237.68    21157.11    786.63 o 
  -6   8   4    12670.62    13315.97    508.80 o 
  -5   8   4    30446.19    30720.35    773.84 o 
  -4   8   4    40429.46    40478.26    898.06 o 
  -3   8   4    18645.55    18395.60    438.65 o 
  -2   8   4    27012.35    27529.78    572.38 o 
  -1   8   4    35879.51    36393.68    692.48 o 
   0   8   4    36646.45    37175.88    741.14 o 
   1   8   4    11715.03    11357.14    293.47 o 
   2   8   4    24357.07    24537.86    495.36 o 
   3   8   4     9817.33     9840.13    298.83 o 
   4   8   4      693.60      775.45    125.80 o 
   5   8   4     2162.58     2344.38    186.86 o 
   6   8   4       71.80      108.94    205.66 o 
   7   8   4      130.97      -71.07    249.72 o 
   8   8   4        8.46     -206.59    247.59 o 
   9   8   4     1460.28     1909.50    503.29 o 
  10   8   4     8806.11     7540.76   1601.88 o 
  11   8   4     4456.01     5414.81   1517.04 o 
 -10   9   4     8705.18     9227.49   1729.16 o 
  -9   9   4     8528.71     9127.59   1205.22 o 
  -8   9   4    15862.17    13504.65   1001.35 o 
  -7   9   4     4742.17     4639.33    367.93 o 
  -6   9   4     4243.67     4065.65    418.36 o 
  -5   9   4     6397.37     6835.76    341.41 o 
  -4   9   4     3633.64     3659.68    254.89 o 
  -3   9   4     2030.60     1963.23    203.25 o 
  -2   9   4       15.96      -50.70     89.30 o 
  -1   9   4    12067.86    12515.62    341.47 o 
   0   9   4    30198.88    31237.64    653.96 o 
   1   9   4    10475.55    10571.54    304.73 o 
   2   9   4     4802.65     4391.69    213.92 o 
   3   9   4     5203.18     5257.15    224.97 o 
   4   9   4    18409.26    17448.19    491.12 o 
   5   9   4    26651.70    27547.63    794.07 o 
   6   9   4    48125.36    49841.76   1892.75 o 
   7   9   4    28637.77    28589.55   2478.95 o 
   8   9   4     9393.86     8896.39    720.33 o 
   9   9   4     6313.44     4718.56   1287.45 o 
  10   9   4     4135.20     5222.65   1399.75 o 
 -10  10   4      219.71      152.23    940.82 o 
  -9  10   4     2864.64     4281.84   1267.48 o 
  -8  10   4     3704.75     3345.27   1292.56 o 
  -7  10   4     1246.05     1198.39    313.83 o 
  -6  10   4     8815.12     8590.64    507.57 o 
  -5  10   4     5072.02     5413.12    385.27 o 
  -4  10   4     4595.75     4444.36    433.73 o 
  -3  10   4     5221.50     5431.17    262.06 o 
  -2  10   4    11632.70    11671.12    362.03 o 
  -1  10   4    12016.39    11559.67    375.31 o 
   0  10   4    10594.59    10738.58    375.40 o 
   1  10   4     2652.20     2802.40    188.78 o 
   2  10   4      308.22      265.18    106.78 o 
   3  10   4     7120.83     6905.25    277.28 o 
   4  10   4     5325.89     5265.51    324.37 o 
   5  10   4      132.67       93.27    224.69 o 
   6  10   4       89.06      138.37    271.99 o 
   7  10   4       43.04      458.08    319.13 o 
   8  10   4      706.97      772.92    532.96 o 
   9  10   4      643.97     -596.43    833.51 o 
  10  10   4      635.72     1474.61   1175.40 o 
  -9  11   4       52.65     -631.37    883.42 o 
  -8  11   4       10.04     -182.17    863.45 o 
  -7  11   4       23.62     -148.50    311.20 o 
  -6  11   4      845.66     1207.29    343.69 o 
  -5  11   4     9078.55     8758.50    529.81 o 
  -4  11   4     3411.64     3997.41    387.92 o 
  -3  11   4      855.30     1086.13    260.78 o 
  -2  11   4       26.19       35.24    193.11 o 
  -1  11   4     1252.10     1093.54    201.18 o 
   0  11   4     1639.42     1587.52    220.37 o 
   1  11   4       34.35      -64.64    122.87 o 
   2  11   4     1214.58     1096.80    148.32 o 
   3  11   4       16.14     -110.96    146.83 o 
   4  11   4      432.30      410.45    218.73 o 
   5  11   4      898.70      462.33    306.81 o 
   6  11   4     3471.36     4337.59    668.87 o 
   7  11   4     1017.87     1057.71    370.93 o 
   8  11   4      174.21       87.69    399.21 o 
   9  11   4      613.88      890.91   1103.03 o 
  -9  12   4      497.27      404.28    985.74 o 
  -8  12   4      876.72     2091.01   1105.52 o 
  -7  12   4     4826.44     4747.44    732.85 o 
  -6  12   4    11242.38    11980.39    877.96 o 
  -5  12   4     6394.69     5808.76    617.62 o 
  -4  12   4     5446.05     5822.83    445.69 o 
  -3  12   4     8542.40     8180.56    628.07 o 
  -2  12   4    15637.53    15576.48   1006.91 o 
  -1  12   4    23261.34    24551.23    779.61 o 
   0  12   4    30364.85    29269.25    864.58 o 
   1  12   4    14901.28    14573.29    783.42 o 
   2  12   4     4992.53     5272.67    296.11 o 
   3  12   4     6568.76     7129.50    465.19 o 
   4  12   4     7268.75     7753.93    630.01 o 
   5  12   4     6557.92     6530.17    600.27 o 
   6  12   4     2819.49     1775.35    422.65 o 
   7  12   4      512.98      303.66    374.79 o 
   8  12   4       12.55      -97.33   1023.17 o 
  -8  13   4     6864.52     6472.67   1739.14 o 
  -7  13   4     9457.64     8446.74   1382.40 o 
  -6  13   4     9714.47     8563.31    796.45 o 
  -5  13   4     1277.23     1482.65    645.33 o 
  -4  13   4      489.92      230.71    411.36 o 
  -3  13   4      259.12      509.25    284.75 o 
  -2  13   4        2.45     -139.45    233.91 o 
  -1  13   4      521.76      448.93    236.29 o 
   0  13   4      513.21      602.75    228.98 o 
   1  13   4     2160.57     1742.30    294.39 o 
   2  13   4    10823.02    11756.74    720.04 o 
   3  13   4     6179.23     5944.27    503.98 o 
   4  13   4    13828.03    15108.10   1251.34 o 
   5  13   4     9926.53     9631.70    748.79 o 
   6  13   4     5103.59     5299.47    610.29 o 
   7  13   4     6364.79     6379.06    767.91 o 
   8  13   4    15148.57    14395.24   2310.61 o 
  -7  14   4     1826.81     1127.98   1115.50 o 
  -6  14   4     3574.74     3455.06    635.41 o 
  -5  14   4     3412.00     3890.42    926.27 o 
  -4  14   4     2363.70     2586.15    548.96 o 
  -3  14   4     3379.57     3401.01    490.59 o 
  -2  14   4     8606.62     9428.58    609.97 o 
  -1  14   4     6014.58     6101.92    635.64 o 
   0  14   4     5806.58     6369.23    468.12 o 
   1  14   4     3048.39     2554.75    567.72 o 
   2  14   4     2031.08     1814.29    485.60 o 
   3  14   4     2977.97     2652.59    545.37 o 
   4  14   4     6195.33     6373.14    648.42 o 
   5  14   4     3711.69     2610.24    511.86 o 
   6  14   4      561.59     1454.65   1075.58 o 
   7  14   4        7.51      284.49   1160.42 o 
  -6  15   4       44.84     -409.27    983.24 o 
  -5  15   4     1927.37     1438.87    749.89 o 
  -4  15   4     2487.21     1952.93    565.38 o 
  -3  15   4      120.32     -257.20    407.17 o 
  -2  15   4       11.96     -507.86    507.86 o 
  -1  15   4      255.92      776.26    463.83 o 
   0  15   4       31.82      132.84    526.89 o 
   1  15   4     2414.10     2625.93    718.87 o 
   2  15   4     1668.36     1237.78   1048.12 o 
   3  15   4        4.55      920.85    975.75 o 
   4  15   4       24.64      479.14    953.29 o 
   5  15   4       16.48       39.41    739.93 o 
  -4  16   4     8875.56    11820.10   2158.39 o 
  -3  16   4    10976.52    16660.94   2427.91 o 
  -2  16   4     9746.98    11647.91   2056.07 o 
   2  16   4     3630.43     3508.47   1372.29 o 
   3  16   4     5910.44     6121.05   1674.25 o 
   4  16   4     1957.95     1422.20   1260.00 o 
 -12   1   5     3217.84     2178.35    793.58 o 
 -11   1   5      185.34      305.41    320.38 o 
 -10   1   5     1088.57      696.74    246.93 o 
  -9   1   5     8585.84     8667.70    876.39 o 
  -8   1   5     2500.31     2423.95    253.65 o 
  -7   1   5     2189.03     2150.77    143.31 o 
  -6   1   5     6463.77     6700.33    305.29 o 
  -5   1   5    11038.45    11509.01    300.12 o 
  -4   1   5    22231.97    22293.15    500.19 o 
  -3   1   5      163.98      265.19     45.46 o 
  -2   1   5    32351.49    33138.25    524.49 o 
  -1   1   5     1860.37     1658.79     61.68 o 
   0   1   5    15691.37    15331.34    209.50 o 
   1   1   5     6902.68     6979.18    109.09 o 
   2   1   5    53959.81    55105.45    623.65 o 
   3   1   5    50689.52    51528.00    628.27 o 
   4   1   5     4031.58     4166.76    131.85 o 
   5   1   5    14261.44    14154.53    298.16 o 
   6   1   5     5326.02     5117.73    176.86 o 
   7   1   5     2174.48     1986.84    187.91 o 
   8   1   5     7614.12     7863.75    332.02 o 
   9   1   5     3326.03     4208.38    410.09 o 
  10   1   5      764.23      752.45    305.52 o 
  11   1   5       11.44      233.92    309.84 o 
  12   1   5      227.34      142.25    756.15 o 
 -12   2   5     5606.21     5987.56   1362.44 o 
 -11   2   5    15498.48    16726.48    968.43 o 
 -10   2   5    15455.47    15379.96    657.85 o 
  -9   2   5    18968.60    19750.25    814.04 o 
  -8   2   5    16301.52    16201.87    713.91 o 
  -7   2   5    24744.03    24591.07    611.46 o 
  -6   2   5    43493.82    43125.11    840.65 o 
  -5   2   5    51965.96    51801.89    951.82 o 
  -4   2   5    34133.23    32775.70    685.37 o 
  -3   2   5    26389.27    25337.24    537.77 o 
  -2   2   5    25259.38    24914.93    382.31 o 
  -1   2   5    16620.02    16517.19    268.74 o 
   0   2   5    15173.92    14726.54    215.15 o 
   1   2   5    24687.84    24753.48    314.27 o 
   2   2   5     1090.96     1127.72     55.84 o 
   3   2   5      151.47      144.50     40.24 o 
   4   2   5     3071.39     3247.85    130.66 o 
   5   2   5     6508.74     6039.21    209.68 o 
   6   2   5    21284.44    21020.55    477.42 o 
   7   2   5    18048.77    18318.08    437.85 o 
   8   2   5    17675.27    17402.36    572.99 o 
   9   2   5    14651.92    15232.89    752.75 o 
  10   2   5    10932.70    10636.22    763.15 o 
  11   2   5    12139.01    12163.22    908.35 o 
  12   2   5    10066.46    11070.28   1071.97 o 
 -12   3   5     3210.78     4157.06   1048.12 o 
 -11   3   5     9094.66     9744.02    958.01 o 
 -10   3   5     7608.25     7799.42    567.53 o 
  -9   3   5      295.16      280.91    185.83 o 
  -8   3   5      452.87      605.62    171.10 o 
  -7   3   5      286.72      236.07     93.45 o 
  -6   3   5     1603.89     1570.39    113.51 o 
  -5   3   5     1071.34     1301.45    114.64 o 
  -4   3   5     1214.50     1305.99    104.50 o 
  -3   3   5    10527.70    10205.59    225.53 o 
  -2   3   5    64962.16    65787.01    916.94 o 
  -1   3   5    39232.98    40596.61    553.68 o 
   0   3   5    65301.43    67571.13    830.71 o 
   1   3   5    32171.20    32032.50    445.05 o 
   2   3   5    16489.55    16906.94    266.63 o 
   3   3   5    22853.90    22651.74    343.57 o 
   4   3   5    62070.23    61680.46    904.03 o 
   5   3   5    56913.81    58207.45   1049.40 o 
   6   3   5    36360.92    35916.73    670.60 o 
   7   3   5    15609.59    16029.72    449.82 o 
   8   3   5      194.05       38.33    152.28 o 
   9   3   5      869.07     1202.76    281.35 o 
  10   3   5     3209.88     2554.59    363.11 o 
  11   3   5      387.50      404.90    392.32 o 
  12   3   5      154.42     -127.27    828.52 o 
 -12   4   5      581.25      247.06    831.01 o 
 -11   4   5      117.31     -155.25    468.50 o 
 -10   4   5      151.75      277.78    334.25 o 
  -9   4   5       22.95      -16.61    173.21 o 
  -8   4   5       48.84      -25.99    127.06 o 
  -7   4   5     7880.90     7606.40    347.98 o 
  -6   4   5    15784.56    16098.61    409.57 o 
  -5   4   5     2879.81     3067.20    274.85 o 
  -4   4   5      107.15      160.11     67.15 o 
  -3   4   5      886.90     1071.37     74.49 o 
  -2   4   5       50.82      119.25     43.28 o 
  -1   4   5     6403.85     6595.40    143.90 o 
   0   4   5     7300.74     7115.75    197.14 o 
   1   4   5     5176.10     5504.76    133.92 o 
   2   4   5       89.44      200.73     41.77 o 
   3   4   5      296.96      212.80     50.53 o 
   4   4   5     5207.41     5609.17    149.52 o 
   5   4   5       32.20       31.86     70.53 o 
   6   4   5     2562.76     2741.14    158.24 o 
   7   4   5       96.49       91.52    125.94 o 
   8   4   5      557.80      676.20    171.49 o 
   9   4   5     1456.31     1985.67    319.87 o 
  10   4   5     2131.17     2527.99    365.31 o 
  11   4   5     2259.03     2400.61   1434.68 o 
  12   4   5       80.92     -753.65    753.65 o 
 -12   5   5     2513.71     4192.00   1200.35 o 
 -11   5   5      598.97     1187.39    586.51 o 
 -10   5   5     1095.19     1858.92    594.33 o 
  -9   5   5       56.41     -269.20    269.20 o 
  -8   5   5       15.96        5.24    132.66 o 
  -7   5   5      728.76      693.19    114.37 o 
  -6   5   5     3151.85     2853.35    202.81 o 
  -5   5   5      735.11     1020.80    110.30 o 
  -4   5   5     1946.62     2054.38     97.01 o 
  -3   5   5     4783.59     4603.14    126.91 o 
  -2   5   5     7375.10     6938.31    164.19 o 
  -1   5   5      356.10      331.28     57.44 o 
   0   5   5    25231.01    25393.07    413.22 o 
   1   5   5    39007.68    40379.32    604.70 o 
   2   5   5    17844.81    20182.90    343.10 o 
   3   5   5     7163.68     7048.02    170.91 o 
   4   5   5     7662.86     7613.25    198.61 o 
   5   5   5     4199.01     4192.77    157.87 o 
   6   5   5    15149.97    15871.26    438.81 o 
   7   5   5    19865.79    19944.27    659.29 o 
   8   5   5     1322.25      922.23    280.34 o 
   9   5   5     1176.74     1112.97    310.76 o 
  10   5   5      188.30      404.78    518.35 o 
  11   5   5        7.87      618.89    888.41 o 
 -10   6   5    10884.35    10035.40   1381.03 o 
  -9   6   5    19370.20    20175.75   1366.54 o 
  -8   6   5    28147.44    28490.42    919.76 o 
  -7   6   5    39556.37    38966.45   1004.32 o 
  -6   6   5    28146.14    27101.54    735.96 o 
  -5   6   5    17139.92    17606.20    489.99 o 
  -4   6   5    19637.22    19028.36    449.14 o 
  -3   6   5    31204.45    30113.65    570.45 o 
  -2   6   5     3960.94     3555.30    138.87 o 
  -1   6   5     8828.33     8746.24    212.06 o 
   0   6   5    21888.42    21970.24    385.06 o 
   1   6   5     2989.11     3110.54    119.59 o 
   2   6   5      365.03      441.97     70.51 o 
   3   6   5       93.83       22.28     60.33 o 
   4   6   5    11959.72    11967.30    289.28 o 
   5   6   5    10662.14    10490.67    350.44 o 
   6   6   5     7549.51     7191.74    358.58 o 
   7   6   5     7406.87     7417.40    453.99 o 
   8   6   5    12238.78    12484.49    621.78 o 
   9   6   5    14472.73    14845.43    801.02 o 
  10   6   5    18202.91    19154.45   1126.44 o 
  11   6   5    16196.32    18854.26   2338.07 o 
 -11   7   5     1212.45     1866.41   1005.70 o 
 -10   7   5       91.28      184.11    520.52 o 
  -9   7   5     1711.63      793.01    581.33 o 
  -8   7   5     1697.55     1147.37    306.93 o 
  -7   7   5        3.75       12.78    157.36 o 
  -6   7   5     6918.53     6726.79    408.54 o 
  -5   7   5    15049.87    14723.17    426.34 o 
  -4   7   5    29646.80    29688.36    653.10 o 
  -3   7   5    13338.45    13576.21    345.97 o 
  -2   7   5     1862.56     1816.44    164.34 o 
  -1   7   5    23046.20    23404.60    428.75 o 
   0   7   5    38320.36    39291.86    644.47 o 
   1   7   5    61991.43    61568.58   1013.56 o 
   2   7   5    77989.05    75832.89   1260.38 o 
   3   7   5    30328.23    30699.92    563.15 o 
   4   7   5     9965.27    10116.16    449.76 o 
   5   7   5    11039.77    11259.45    297.00 o 
   6   7   5    11868.94    11964.51    477.65 o 
   7   7   5    10727.87    10563.61    906.43 o 
   8   7   5     8733.99     8459.23    531.55 o 
   9   7   5     3199.58     3822.32    524.51 o 
  10   7   5      338.82      289.48    833.51 o 
  11   7   5      111.85        0.00    858.46 o 
 -11   8   5     2402.99     2417.92   1115.50 o 
 -10   8   5     5124.37     5928.89   1364.81 o 
  -9   8   5     4727.61     5803.66    899.96 o 
  -8   8   5     6841.35     6935.83   1038.95 o 
  -7   8   5      215.05      134.13    185.93 o 
  -6   8   5     3299.65     3068.95    321.21 o 
  -5   8   5     2565.17     2559.06    212.12 o 
  -4   8   5    13536.21    13463.40    415.63 o 
  -3   8   5    16100.82    15864.18    415.03 o 
  -2   8   5    11951.36    12456.35    336.54 o 
  -1   8   5      841.57      906.24    103.31 o 
   0   8   5    14045.95    13554.76    313.97 o 
   1   8   5     1528.97     1540.16    118.66 o 
   2   8   5      205.09      142.23     85.44 o 
   3   8   5     2856.77     2762.78    139.01 o 
   4   8   5     2214.09     2036.07    168.72 o 
   5   8   5     2307.02     2419.11    165.83 o 
   6   8   5    13996.63    12634.96    844.01 o 
   7   8   5     8199.06     9105.82    614.76 o 
   8   8   5      277.04      508.49    301.31 o 
   9   8   5      560.52      277.83    367.08 o 
  10   8   5      167.61     -781.10    811.05 o 
 -10   9   5      399.14      219.61    898.39 o 
  -9   9   5      211.07      524.93    569.13 o 
  -8   9   5       51.34     -109.17   1051.87 o 
  -7   9   5      244.14      474.87    226.35 o 
  -6   9   5      608.49      861.04    216.42 o 
  -5   9   5      273.86      258.15    174.49 o 
  -4   9   5     1712.76     1530.52    190.10 o 
  -3   9   5     1553.56     1677.78    158.64 o 
  -2   9   5     1970.22     2081.96    146.83 o 
  -1   9   5     5504.67     5835.55    215.94 o 
   0   9   5     2078.38     2173.30    156.51 o 
   1   9   5      422.32      316.91    100.97 o 
   2   9   5     8869.10     8302.89    439.06 o 
   3   9   5     9867.66     9345.66    319.70 o 
   4   9   5     4855.29     4968.67    245.39 o 
   5   9   5     3121.74     2831.18    276.14 o 
   6   9   5     3870.76     4714.15    462.28 o 
   7   9   5       37.89     -106.76    264.91 o 
   8   9   5      589.07      415.95    609.06 o 
   9   9   5     1680.42     1619.35   1068.09 o 
  10   9   5      166.37      217.11    838.50 o 
 -10  10   5    10410.09     9397.18   1809.01 o 
  -9  10   5     6575.19     6066.14   1437.18 o 
  -8  10   5     7949.71     6910.97    989.65 o 
  -7  10   5     7576.03     8418.67    607.11 o 
  -6  10   5    10976.12    10974.33    693.93 o 
  -5  10   5    32132.78    33275.75    925.77 o 
  -4  10   5    22665.58    23328.56    872.59 o 
  -3  10   5    11409.15    12090.11    427.31 o 
  -2  10   5    11637.33    11713.20    382.17 o 
  -1  10   5     7208.48     7331.19    272.93 o 
   0  10   5      432.50      544.72    141.53 o 
   1  10   5     6393.99     5953.26    256.55 o 
   2  10   5     1023.20      948.05    129.26 o 
   3  10   5       52.75       63.51    118.44 o 
   4  10   5      660.14      670.62    157.00 o 
   5  10   5      875.49      777.51    270.85 o 
   6  10   5     7689.90     6279.91    766.43 o 
   7  10   5    11521.88    10945.35    774.68 o 
   8  10   5     7672.64     6544.30    598.58 o 
   9  10   5     5566.11     6996.73   1609.37 o 
  10  10   5     5604.36     3645.73   1389.76 o 
  -9  11   5     1976.12     1701.71   1152.94 o 
  -8  11   5      475.45      938.32    960.78 o 
  -7  11   5      156.72      236.21    533.65 o 
  -6  11   5      235.82      202.44    281.93 o 
  -5  11   5     1050.37     1121.79    296.47 o 
  -4  11   5     2143.82     2043.35    351.88 o 
  -3  11   5     1911.35     2833.27    358.76 o 
  -2  11   5    17492.22    17246.10    659.10 o 
  -1  11   5    17600.79    17318.89    600.93 o 
   0  11   5    12731.98    13721.43    700.86 o 
   1  11   5    23876.98    23477.83    591.76 o 
   2  11   5    11857.74    11952.32    479.26 o 
   3  11   5    24749.99    26858.23   1064.18 o 
   4  11   5    26371.17    26641.84    921.94 o 
   5  11   5    24182.63    24060.09   1247.23 o 
   6  11   5    11645.21    10414.13    721.12 o 
   7  11   5     7585.10     5832.87    589.56 o 
   8  11   5     5216.49     4730.23    622.63 o 
   9  11   5     2197.74     1751.62   1217.82 o 
  -9  12   5      490.89     -424.24   1015.68 o 
  -8  12   5     2501.90     4279.34   1332.37 o 
  -7  12   5     9083.66     5610.62    924.50 o 
  -6  12   5    13435.52    12905.22    913.64 o 
  -5  12   5     2182.64     2442.78    465.50 o 
  -4  12   5     1937.24     1882.61    312.80 o 
  -3  12   5     4521.02     5212.25    455.38 o 
  -2  12   5      547.10      224.60    220.92 o 
  -1  12   5     6968.45     6600.22    452.89 o 
   0  12   5    11515.31    11828.44    547.73 o 
   1  12   5     3909.54     3905.88    258.26 o 
   2  12   5      148.78      211.80    198.92 o 
   3  12   5      941.02      371.31    236.53 o 
   4  12   5     1953.20     2610.43    421.24 o 
   5  12   5     1109.70     1004.22    379.04 o 
   6  12   5      202.09      -75.68    337.53 o 
   7  12   5      832.32      588.58    403.33 o 
   8  12   5     2566.77     4022.30   1427.20 o 
  -8  13   5        0.16     -531.55   1050.62 o 
  -7  13   5      176.40     1588.85   2068.55 o 
  -6  13   5     1237.21     1232.15    554.71 o 
  -5  13   5     1568.60     2210.65    503.05 o 
  -4  13   5      656.81      923.93    351.25 o 
  -3  13   5       20.67     -226.86    235.14 o 
  -2  13   5       96.38     -104.37    231.14 o 
  -1  13   5      123.92      139.13    278.09 o 
   0  13   5     1415.31     1122.02    251.43 o 
   1  13   5     1231.67     1105.03    257.64 o 
   2  13   5      739.42      405.36    256.56 o 
   3  13   5       20.90     -192.43    253.23 o 
   4  13   5      150.71       56.75    338.53 o 
   5  13   5      369.30      594.90    382.86 o 
   6  13   5        6.20      -67.39    374.99 o 
   7  13   5       44.06      274.84    503.01 o 
  -7  14   5    10657.30    12009.76   2153.40 o 
  -6  14   5    11161.43    11973.08    980.05 o 
  -5  14   5     5525.83     4896.98    588.87 o 
  -4  14   5     1604.79     1098.39    409.45 o 
  -3  14   5     2994.17     3682.23    504.66 o 
  -2  14   5     1024.97     1139.41    361.79 o 
  -1  14   5     2311.27     2197.61    863.59 o 
   0  14   5     4909.31     5299.54    623.11 o 
   1  14   5      640.59      184.32    405.48 o 
   2  14   5       99.90      -42.03    409.35 o 
   3  14   5      857.00      708.53    375.89 o 
   4  14   5     7215.15     7186.20    669.67 o 
   5  14   5     5150.28     4426.48    614.07 o 
   6  14   5     1241.88     1068.09   1043.13 o 
  -6  15   5     1078.09      681.33   1225.18 o 
  -5  15   5     1203.66      572.22   1015.56 o 
  -4  15   5     2190.58     2660.47    805.81 o 
  -3  15   5     7407.65     7853.72    801.75 o 
  -2  15   5    12768.64    14484.97   1458.52 o 
  -1  15   5    13987.01    13023.99   1221.60 o 
   0  15   5    14129.92    13718.21   1246.56 o 
   1  15   5    15031.37    14075.14   1335.48 o 
   2  15   5     8257.40    10340.49   1791.54 o 
   3  15   5     8049.93    11730.26   1983.70 o 
   4  15   5    10548.14     9823.92   1871.40 o 
   5  15   5    12256.48    12213.94   1462.29 o 
  -4  16   5     5677.27     2981.91   1327.37 o 
  -3  16   5     3081.01     3760.27   1347.34 o 
  -2  16   5     1963.41      768.62   1147.95 o 
   3  16   5      974.73     1299.92   1200.35 o 
   4  16   5      521.36      119.79   1105.52 o 
 -12   0   6    11747.22    13813.78   1736.64 o 
 -11   0   6     6801.50     5686.82    903.38 o 
 -10   0   6      456.44      412.20    331.69 o 
  -9   0   6    15255.76    15816.86    943.89 o 
  -8   0   6    19394.39    19618.23   1597.02 o 
  -7   0   6    11478.95    12155.02    766.25 o 
  -6   0   6    13364.71    13281.49    587.77 o 
  -5   0   6     3743.58     3853.81    192.27 o 
  -4   0   6    28732.30    30729.34    844.02 o 
  -3   0   6     1329.00     1102.74    145.91 o 
  -2   0   6     5593.11     5748.30    171.31 o 
  -1   0   6       61.08      133.84     44.89 o 
   0   0   6     1110.00     1074.34     61.50 o 
   1   0   6    74598.82    75881.76   1177.08 o 
   2   0   6    62861.52    64927.91    984.52 o 
   3   0   6   149080.13   151451.58   2404.40 o 
   4   0   6    63295.81    62873.39   1213.83 o 
   5   0   6    38032.36    36669.42    842.41 o 
   6   0   6     8198.55     7663.98    387.94 o 
   7   0   6    12480.80    13196.04    586.74 o 
   8   0   6    33345.30    35052.87   1189.14 o 
   9   0   6    36527.96    35842.40   2135.93 o 
  10   0   6    12821.17    13687.53   1078.49 o 
  11   0   6     3884.42     5394.93    738.36 o 
  12   0   6     1267.79     3131.65    933.33 o 
 -12   1   6      615.16      220.43    506.21 o 
 -11   1   6     2549.93     2725.23    373.53 o 
 -10   1   6     3441.60     3267.14    277.02 o 
  -9   1   6     3972.41     4137.77    326.00 o 
  -8   1   6     9424.83     9168.08    504.32 o 
  -7   1   6    12095.85    11952.21    332.04 o 
  -6   1   6    17705.98    17584.46    456.48 o 
  -5   1   6    22919.40    23601.38    490.26 o 
  -4   1   6    30882.60    31608.42    643.28 o 
  -3   1   6    33791.74    33097.88    629.62 o 
  -2   1   6    29346.05    29187.42    410.10 o 
  -1   1   6    68520.20    68432.91    857.64 o 
   0   1   6     8695.71     8627.99    137.27 o 
   1   1   6     2669.04     2500.73     75.79 o 
   2   1   6    12549.35    12014.60    171.60 o 
   3   1   6    12224.94    12118.86    199.28 o 
   4   1   6     8027.44     7994.44    191.79 o 
   5   1   6      327.38      299.34     77.60 o 
   6   1   6      107.25       47.21     80.83 o 
   7   1   6     4397.51     4185.68    195.37 o 
   8   1   6     3402.13     3396.51    231.79 o 
   9   1   6     2333.33     2607.43    345.60 o 
  10   1   6     1479.75      904.93    307.44 o 
  11   1   6     1430.34     1236.74    382.10 o 
  12   1   6     5877.73     6959.30   1319.89 o 
 -12   2   6      210.91      157.93    808.55 o 
 -11   2   6      269.95      208.44    356.79 o 
 -10   2   6     4228.44     3974.99    342.51 o 
  -9   2   6      208.87      -39.78    160.50 o 
  -8   2   6     2568.09     2734.88    322.79 o 
  -7   2   6      241.55      276.80     97.97 o 
  -6   2   6     3275.10     3206.22    147.59 o 
  -5   2   6      332.47      246.17     68.24 o 
  -4   2   6     1461.12     1177.80     77.32 o 
  -3   2   6      573.39      606.10     55.59 o 
  -2   2   6     3237.36     3234.72    118.54 o 
  -1   2   6     7017.11     6999.26    135.36 o 
   0   2   6     9910.05    10105.21    168.73 o 
   1   2   6     5272.90     5317.60    104.50 o 
   2   2   6    16883.29    17951.22    263.71 o 
   3   2   6     1123.80      930.22     60.47 o 
   4   2   6      569.46      562.74     63.87 o 
   5   2   6      178.44      202.36    104.25 o 
   6   2   6      459.62      497.88     96.23 o 
   7   2   6       58.09      -98.00     98.00 o 
   8   2   6      329.07      276.14    155.97 o 
   9   2   6     1386.62     1220.71    293.14 o 
  10   2   6      401.54      452.22    285.11 o 
  11   2   6      831.46      940.27    353.94 o 
  12   2   6     1098.19     2190.83    978.25 o 
 -12   3   6      228.00      179.68    756.15 o 
 -11   3   6        9.67     -157.45    440.94 o 
 -10   3   6     1487.81     1326.24    580.18 o 
  -9   3   6     2003.58     1901.12    241.81 o 
  -8   3   6     3818.16     3842.83    233.19 o 
  -7   3   6     5834.89     5334.91    230.36 o 
  -6   3   6     2512.74     2426.21    136.76 o 
  -5   3   6    13434.49    13037.45    360.79 o 
  -4   3   6    25823.82    25942.34    575.53 o 
  -3   3   6    28883.42    28732.95    467.59 o 
  -2   3   6    46873.51    47785.30    667.12 o 
  -1   3   6    48321.86    48703.14    658.57 o 
   0   3   6    27354.27    26902.26    368.15 o 
   1   3   6    11789.41    11435.66    191.59 o 
   2   3   6    20637.94    20455.58    314.81 o 
   3   3   6    14046.74    14135.73    231.87 o 
   4   3   6     9432.39     8868.95    185.92 o 
   5   3   6    15311.88    15185.43    392.65 o 
   6   3   6     2239.73     2499.00    155.43 o 
   7   3   6      172.83      155.86     97.70 o 
   8   3   6      509.77      467.16    186.67 o 
   9   3   6     2156.29     2109.33    325.06 o 
  10   3   6     2087.10     2463.33    368.10 o 
  11   3   6     1440.20     2418.59    646.34 o 
  12   3   6     1215.12     1324.88    968.27 o 
 -12   4   6     9881.38     9165.10   1452.15 o 
 -11   4   6    14905.12    16414.46   1290.63 o 
 -10   4   6    22972.23    22908.97   1331.58 o 
  -9   4   6    22852.61    23352.70    799.63 o 
  -8   4   6     6236.89     6682.25    318.99 o 
  -7   4   6    23549.32    23916.71    538.33 o 
  -6   4   6     4094.61     3753.43    282.86 o 
  -5   4   6     9508.31     9503.00    307.05 o 
  -4   4   6    20062.23    21310.07    433.29 o 
  -3   4   6    18344.20    19392.66    330.40 o 
  -2   4   6      542.88      690.48     59.39 o 
  -1   4   6     7558.75     7814.71    159.87 o 
   0   4   6    17553.11    17683.48    279.15 o 
   1   4   6    56772.12    59605.05    809.44 o 
   2   4   6     8253.23     8299.29    173.46 o 
   3   4   6    11828.20    12273.17    255.05 o 
   4   4   6    22408.16    21751.71    382.80 o 
   5   4   6    36939.93    36376.92    647.77 o 
   6   4   6    40612.45    41536.19    691.41 o 
   7   4   6    64806.96    65927.58   1368.71 o 
   8   4   6    30261.71    30560.23    933.83 o 
   9   4   6     8015.40     8205.36    628.87 o 
  10   4   6     6509.14     7736.04    558.96 o 
  11   4   6     5392.94     6483.74    820.55 o 
 -12   5   6        4.36      534.04    873.44 o 
 -11   5   6       38.17      -94.23    513.69 o 
 -10   5   6      705.03      109.51    591.44 o 
  -9   5   6     2760.45     2237.41    684.22 o 
  -8   5   6     3508.54     4377.20    458.71 o 
  -7   5   6     5412.79     5273.20    274.18 o 
  -6   5   6    17308.40    16583.75    503.06 o 
  -5   5   6    32615.48    31842.86    676.89 o 
  -4   5   6    25590.42    25412.58    457.91 o 
  -3   5   6    40218.78    40028.50    592.74 o 
  -2   5   6    32989.27    33305.41    523.19 o 
  -1   5   6    34865.15    35544.14    544.72 o 
   0   5   6    74654.42    75481.16   1048.56 o 
   1   5   6    56285.00    55656.01    751.20 o 
   2   5   6    33196.94    32404.61    502.30 o 
   3   5   6    17833.04    17747.82    334.72 o 
   4   5   6     5483.02     5474.13    172.20 o 
   5   5   6       45.85       47.51     78.67 o 
   6   5   6      528.88      483.81     93.33 o 
   7   5   6      563.94      670.66    163.32 o 
   8   5   6      187.41      428.67    202.72 o 
   9   5   6      777.01      959.22    318.21 o 
  10   5   6     3315.91     2430.79    482.81 o 
  11   5   6     8058.07     8748.34   1626.84 o 
 -11   6   6      713.75     2001.17    905.88 o 
 -10   6   6     1197.67     1038.06    540.59 o 
  -9   6   6     1664.83     1549.66    406.93 o 
  -8   6   6     3609.83     4407.87    414.27 o 
  -7   6   6     2894.64     2924.85    257.67 o 
  -6   6   6     2115.25     2076.63    176.32 o 
  -5   6   6     4132.35     4072.10    170.78 o 
  -4   6   6      689.51      687.76     79.87 o 
  -3   6   6     1866.50     1934.85    105.10 o 
  -2   6   6    13274.63    14001.72    308.39 o 
  -1   6   6     1248.21     1369.87     92.19 o 
   0   6   6      174.91      213.50     67.07 o 
   1   6   6      137.20      271.55     66.68 o 
   2   6   6     4952.81     4902.28    150.53 o 
   3   6   6     6546.45     6616.11    175.80 o 
   4   6   6     1269.50     1106.96     95.33 o 
   5   6   6     3336.80     3614.77    135.26 o 
   6   6   6     6821.48     6659.69    359.57 o 
   7   6   6      234.42      311.70    210.73 o 
   8   6   6     2921.98     3398.29    374.74 o 
   9   6   6     6350.00     6364.45    536.60 o 
  10   6   6     2606.33     2187.28    474.13 o 
  11   6   6      851.01     1591.90   1040.64 o 
 -11   7   6      102.29      449.20    855.97 o 
 -10   7   6       41.60       55.29    517.73 o 
  -9   7   6     1240.37     1080.50    527.66 o 
  -8   7   6     1812.17     1930.41    342.14 o 
  -7   7   6     4392.06     4869.33    311.76 o 
  -6   7   6     9267.62     9509.55    351.80 o 
  -5   7   6     6341.19     5899.72    266.05 o 
  -4   7   6     6076.84     6278.03    271.90 o 
  -3   7   6     3291.82     3189.18    141.64 o 
  -2   7   6     1871.42     1962.05    123.48 o 
  -1   7   6     2204.63     2265.76    122.60 o 
   0   7   6    16126.64    15890.76    322.49 o 
   1   7   6     6445.43     6196.95    268.02 o 
   2   7   6      102.88      -23.06     73.48 o 
   3   7   6      412.53      551.75     90.70 o 
   4   7   6      373.79      482.20     93.11 o 
   5   7   6     1282.76     1342.04    115.60 o 
   6   7   6      476.32      805.69    180.22 o 
   7   7   6      783.97      569.73    240.24 o 
   8   7   6      353.65      423.28    277.63 o 
   9   7   6      172.85      232.81    332.34 o 
  10   7   6      779.65     1634.33   1023.17 o 
  11   7   6     2779.27     3822.66   1322.38 o 
 -11   8   6     6983.94     7273.73   1574.43 o 
 -10   8   6     4077.67     4249.40   1232.79 o 
  -9   8   6     5673.25     6655.73    940.64 o 
  -8   8   6     5580.75     6524.30    538.12 o 
  -7   8   6     9280.87     9019.10    920.65 o 
  -6   8   6     2350.17     2166.58    228.59 o 
  -5   8   6     2737.46     2824.27    243.45 o 
  -4   8   6     1467.55     1689.90    160.42 o 
  -3   8   6     3358.52     3505.85    227.50 o 
  -2   8   6      611.15      642.00    101.36 o 
  -1   8   6     3577.34     3569.68    169.14 o 
   0   8   6     5866.56     5815.87    189.38 o 
   1   8   6     9541.22     9171.06    259.52 o 
   2   8   6    21537.14    21438.29    506.85 o 
   3   8   6    42467.56    41480.59    803.61 o 
   4   8   6    13229.71    13309.99    405.27 o 
   5   8   6    17530.34    17805.26    521.18 o 
   6   8   6    17160.84    16768.70    899.02 o 
   7   8   6    11162.59    11576.04    694.49 o 
   8   8   6    14814.58    15839.26   1139.70 o 
   9   8   6    11155.56    11748.08   1774.51 o 
  10   8   6     5621.61     4084.69   1304.91 o 
 -10   9   6     3224.44     3613.28   1282.45 o 
  -9   9   6     9355.12    11448.19   1856.55 o 
  -8   9   6    10196.46    10124.25   1117.65 o 
  -7   9   6     8487.89     9020.34    497.28 o 
  -6   9   6     5465.88     5506.08    385.09 o 
  -5   9   6    12518.92    12671.49    589.89 o 
  -4   9   6    28025.72    26919.96    788.57 o 
  -3   9   6    23913.09    23245.52    630.66 o 
  -2   9   6    40760.54    41166.88    781.72 o 
  -1   9   6    33103.16    32882.43    665.24 o 
   0   9   6    10166.68     9711.95    298.89 o 
   1   9   6     8185.56     8151.27    265.56 o 
   2   9   6     7989.33     8048.34    264.43 o 
   3   9   6     4794.50     4808.42    195.84 o 
   4   9   6     8755.95     8282.95    528.27 o 
   5   9   6     3147.08     3132.12    270.01 o 
   6   9   6       66.43      498.61    271.22 o 
   7   9   6     1147.35      836.43    473.95 o 
   8   9   6     2011.43     1349.40    365.40 o 
   9   9   6     5643.49     6134.22    816.99 o 
  10   9   6     2888.88     2038.60   1075.58 o 
 -10  10   6     2178.76     1966.23   1182.88 o 
  -9  10   6      724.79     -414.26    733.69 o 
  -8  10   6     1057.18      597.10    616.85 o 
  -7  10   6      304.86      134.44    274.88 o 
  -6  10   6     2060.13     2133.64    300.46 o 
  -5  10   6      383.56      383.24    267.63 o 
  -4  10   6        9.34       80.90    184.82 o 
  -3  10   6      125.38      201.29    166.18 o 
  -2  10   6      428.18      574.89    126.19 o 
  -1  10   6      245.97      205.60    135.07 o 
   0  10   6     2264.61     2264.48    181.33 o 
   1  10   6     4371.63     3782.26    212.02 o 
   2  10   6     6973.63     6923.83    258.82 o 
   3  10   6     3942.37     4018.34    268.26 o 
   4  10   6     6371.82     5931.41    449.56 o 
   5  10   6     6205.26     6034.24    467.56 o 
   6  10   6     4656.40     5575.82    549.90 o 
   7  10   6     4450.44     4271.15    494.00 o 
   8  10   6      664.46      765.59    386.28 o 
   9  10   6      197.03      234.58    923.35 o 
  -9  11   6      217.30      364.35   1015.68 o 
  -8  11   6      291.47     1025.66    988.23 o 
  -7  11   6       75.05      149.09    428.54 o 
  -6  11   6      586.11      555.67    346.28 o 
  -5  11   6       28.53       43.84    253.59 o 
  -4  11   6     1712.09     1503.12    340.68 o 
  -3  11   6     1615.61     1665.58    261.93 o 
  -2  11   6    11297.52    10994.30    509.06 o 
  -1  11   6     7844.03     7748.52    391.94 o 
   0  11   6       20.46      100.02    146.46 o 
   1  11   6      458.37      300.07    136.35 o 
   2  11   6      654.69      890.01    148.24 o 
   3  11   6      916.82     1031.17    286.08 o 
   4  11   6     6227.41     6053.96    427.26 o 
   5  11   6     5497.85     6120.01    558.92 o 
   6  11   6       27.25      -70.72    316.52 o 
   7  11   6      100.21        6.18    331.72 o 
   8  11   6      162.30      249.55    424.64 o 
   9  11   6       81.47      132.26   1095.54 o 
  -9  12   6     6530.35     8044.85   1841.45 o 
  -7  12   6     6083.10     6822.06   1018.54 o 
  -6  12   6     5267.63     5864.13   1228.08 o 
  -5  12   6     3120.23     3862.43    455.05 o 
  -4  12   6      463.12      457.62    270.89 o 
  -3  12   6        2.39      -29.03    219.26 o 
  -2  12   6      229.52      114.18    228.25 o 
  -1  12   6       87.79       77.91    204.86 o 
   0  12   6     2433.47     2681.41    285.38 o 
   1  12   6     7692.65     8004.74    348.72 o 
   2  12   6     9806.23    10122.75    591.26 o 
   3  12   6    11569.73    12206.42    708.42 o 
   4  12   6    13342.51    15754.43    906.90 o 
   5  12   6    11452.38    12194.72    949.77 o 
   6  12   6     6352.78     6166.54    619.12 o 
   7  12   6     8546.25     8252.15    721.26 o 
   8  12   6    10129.58    11370.90   2036.11 o 
  -8  13   6     2946.18     3091.72   1339.85 o 
  -7  13   6     8239.44     7764.25   1301.30 o 
  -6  13   6    19229.82    18496.81   1153.87 o 
  -5  13   6    16745.92    18288.86    995.52 o 
  -4  13   6    14142.22    16103.88   1032.70 o 
  -3  13   6    20331.18    20717.55    875.54 o 
  -2  13   6    16846.24    16406.46    842.35 o 
  -1  13   6    15301.02    13468.21    748.74 o 
   0  13   6    28214.40    27592.14    942.83 o 
   1  13   6    16332.38    17238.25    816.89 o 
   2  13   6    10944.96    10482.42    739.70 o 
   3  13   6    14879.09    15919.55    873.48 o 
   4  13   6     5419.85     5573.15    587.47 o 
   5  13   6       21.86     -108.63    344.75 o 
   6  13   6      288.85      520.66    398.29 o 
   7  13   6       13.50     -416.02    532.09 o 
  -7  14   6      264.16      119.30    745.76 o 
  -6  14   6     2041.66     2904.25    518.98 o 
  -5  14   6     1772.81     1804.23    456.06 o 
  -4  14   6     2157.81     2399.96    618.75 o 
  -3  14   6      300.24      113.69    329.66 o 
  -2  14   6       49.71      187.26    317.41 o 
  -1  14   6      942.58      597.25    346.59 o 
   0  14   6     1169.19     2037.05    478.59 o 
   1  14   6      902.81     1226.63    556.69 o 
   2  14   6     1383.09     1813.06    513.41 o 
   3  14   6     3116.90     3299.00    516.14 o 
   4  14   6     8326.87     8876.61    764.08 o 
   5  14   6     7023.79     6267.52    779.82 o 
   6  14   6     4634.78     5507.14   1514.54 o 
  -6  15   6     2758.93     2974.20    946.73 o 
  -5  15   6      983.73      656.54    713.08 o 
  -4  15   6      138.97       -4.75    612.58 o 
  -3  15   6      273.59     -190.82    443.02 o 
  -2  15   6       99.29      501.60    796.08 o 
  -1  15   6      814.91      651.33    723.70 o 
   0  15   6      676.26      127.27    653.83 o 
   2  15   6       51.62     -808.55    808.55 o 
   3  15   6       44.94     -893.40    893.40 o 
   4  15   6      248.01     -421.75    958.29 o 
   5  15   6     1458.77     1654.39    855.90 o 
  -4  16   6      407.28     1654.29   1269.98 o 
  -3  16   6      271.75      234.58   1090.55 o 
  -2  16   6      148.92     1093.04   1063.10 o 
   3  16   6      716.91      763.63   1053.12 o 
 -12   1   7     4211.83     4100.02    709.64 o 
 -11   1   7     8004.90     7674.57    488.00 o 
 -10   1   7      209.99      264.36    213.45 o 
  -9   1   7     5166.14     5104.53    305.93 o 
  -8   1   7    30671.50    30184.65    778.74 o 
  -7   1   7    27207.35    27925.72    565.53 o 
  -6   1   7    26421.90    26259.38    527.05 o 
  -5   1   7    21479.55    20929.57    491.92 o 
  -4   1   7      352.65      217.90     58.76 o 
  -3   1   7      294.81      319.86     55.24 o 
  -2   1   7   131828.47   138902.33   1744.81 o 
  -1   1   7     7329.55     7680.50    137.19 o 
   0   1   7    12282.68    12673.15    187.88 o 
   1   1   7    22141.54    22306.56    287.28 o 
   2   1   7     1938.39     2054.23     63.65 o 
   3   1   7     6890.82     6659.70    150.12 o 
   4   1   7     4570.09     4544.57    129.50 o 
   5   1   7    21813.63    22824.13    472.78 o 
   6   1   7     9830.69     9606.88    289.49 o 
   7   1   7      912.53      818.81    123.07 o 
   8   1   7     7792.98     7608.20    335.94 o 
   9   1   7    16358.05    17161.73    838.29 o 
  10   1   7     7807.64     9237.19   1104.62 o 
  11   1   7     8189.79     8837.25   1315.66 o 
  12   1   7     8247.98     8551.45   1444.66 o 
 -12   2   7     5149.63     4921.22    777.03 o 
 -11   2   7     3430.67     4534.19    664.91 o 
 -10   2   7     2968.69     2521.73    298.27 o 
  -9   2   7      399.41      182.92    170.91 o 
  -8   2   7       76.61      103.83    118.39 o 
  -7   2   7     4224.68     4234.27    182.22 o 
  -6   2   7     3942.54     3860.53    197.30 o 
  -5   2   7     1365.02     1348.02     92.55 o 
  -4   2   7     4848.69     4392.34    153.37 o 
  -3   2   7    24307.06    23957.21    419.91 o 
  -2   2   7   100841.60   100635.54   1286.62 o 
  -1   2   7    50267.57    49277.87    627.32 o 
   0   2   7    53426.26    53439.82    676.30 o 
   1   2   7    77938.05    77033.07    897.56 o 
   2   2   7    73546.36    72835.95    846.37 o 
   3   2   7    60867.46    60732.93    800.04 o 
   4   2   7    55707.82    55577.06    830.58 o 
   5   2   7    37856.28    36982.32    726.83 o 
   6   2   7    18853.81    18912.25    452.89 o 
   7   2   7     4008.62     3693.25    276.13 o 
   8   2   7     2497.46     2557.00    248.69 o 
   9   2   7     1030.97      955.77    295.18 o 
  10   2   7      538.40      588.79    303.10 o 
  11   2   7        3.07     -109.21    323.30 o 
  12   2   7      257.80      531.55    905.88 o 
 -12   3   7     2067.85     1686.46    626.81 o 
 -11   3   7     6244.47     6003.02    772.68 o 
 -10   3   7    16874.06    15166.53   1057.51 o 
  -9   3   7    18343.88    18324.35    688.74 o 
  -8   3   7    12471.38    12700.17    432.13 o 
  -7   3   7    17710.53    17838.06    414.30 o 
  -6   3   7    10335.09    10622.85    281.35 o 
  -5   3   7     1787.76     1676.76    131.58 o 
  -4   3   7    51378.39    52311.02   1038.93 o 
  -3   3   7    44500.52    45497.03    648.22 o 
  -2   3   7     5908.04     6001.16    132.54 o 
  -1   3   7    11569.43    11942.77    210.14 o 
   0   3   7     2266.43     2485.94     83.56 o 
   1   3   7    15806.79    16329.62    242.46 o 
   2   3   7     2041.93     2302.20     89.58 o 
   3   3   7      413.30      757.47     72.74 o 
   4   3   7     2526.77     2886.17    131.06 o 
   5   3   7     6951.23     7685.71    211.89 o 
   6   3   7    11096.48    10736.58    316.83 o 
   7   3   7    24971.01    25273.05    538.99 o 
   8   3   7    14693.03    15502.90    699.36 o 
   9   3   7     5939.75     5530.84    466.20 o 
  10   3   7     9064.09     9628.06    639.00 o 
  11   3   7     3033.73     3168.51    670.96 o 
  12   3   7     3151.04     4503.94   1227.80 o 
 -12   4   7      288.53     -371.83    723.70 o 
 -11   4   7      827.77     1392.72    562.82 o 
 -10   4   7      156.59      321.78    332.94 o 
  -9   4   7      217.49      108.52    234.40 o 
  -8   4   7      329.84      327.95    130.16 o 
  -7   4   7       83.22      -81.66    106.58 o 
  -6   4   7      499.28      455.43    114.72 o 
  -5   4   7       55.65      -23.85     86.14 o 
  -4   4   7     2025.64     1852.71    107.88 o 
  -3   4   7    18723.13    19030.76    341.59 o 
  -2   4   7    17467.05    19303.44    325.55 o 
  -1   4   7       59.21       88.26     46.20 o 
   0   4   7     3821.47     4173.72    114.74 o 
   1   4   7      281.88      257.60     50.14 o 
   2   4   7    12460.48    12617.69    262.03 o 
   3   4   7    24656.97    24238.27    440.42 o 
   4   4   7     5929.34     6116.25    197.50 o 
   5   4   7       26.39        5.70     66.01 o 
   6   4   7      161.15      205.72     91.79 o 
   7   4   7      129.15      176.06     95.69 o 
   8   4   7     1725.92     1837.89    250.95 o 
   9   4   7     3802.38     3623.25    401.80 o 
  10   4   7     1164.84     1516.11    346.39 o 
  11   4   7      216.44     -220.23    444.02 o 
 -12   5   7      454.06      319.43    816.04 o 
 -11   5   7     3434.32     3671.58    713.34 o 
 -10   5   7    10274.96    11103.88   1353.93 o 
  -9   5   7     9309.08     9376.60    746.52 o 
  -8   5   7     3115.10     2582.50    272.29 o 
  -7   5   7     2189.76     2168.76    254.81 o 
  -6   5   7      133.91      200.87    103.37 o 
  -5   5   7      794.85      752.03     91.49 o 
  -4   5   7    17941.46    17802.41    351.52 o 
  -3   5   7     8244.60     7733.38    182.16 o 
  -2   5   7     7438.00     7704.10    172.91 o 
  -1   5   7     4550.29     4788.36    132.39 o 
   0   5   7        1.84       45.63     57.28 o 
   1   5   7     5097.05     5099.00    144.50 o 
   2   5   7     2285.08     2587.49    118.39 o 
   3   5   7       31.66      176.21     69.12 o 
   4   5   7     2601.75     2520.37    126.72 o 
   5   5   7     2542.56     2570.01    106.91 o 
   6   5   7     4520.39     4449.54    207.06 o 
   7   5   7    10257.64    10772.21    444.02 o 
   8   5   7     5063.62     5742.21    371.74 o 
   9   5   7      515.46      420.46    269.05 o 
  10   5   7     2141.42     1959.46    771.50 o 
  11   5   7     1771.13     2178.35   1098.04 o 
 -11   6   7      516.67     1314.90    848.48 o 
 -10   6   7      116.47      417.98    502.88 o 
  -9   6   7       50.21     -161.04    283.54 o 
  -8   6   7     1180.09     1525.56    404.89 o 
  -7   6   7       48.72     -144.55    144.55 o 
  -6   6   7    11314.04    10774.81    380.33 o 
  -5   6   7    26367.08    26165.99    564.39 o 
  -4   6   7    31204.59    31970.95    535.14 o 
  -3   6   7    27749.96    27496.76    455.39 o 
  -2   6   7     8568.72     8382.23    211.26 o 
  -1   6   7    14530.63    14608.29    293.02 o 
   0   6   7    66449.19    67970.05   1011.27 o 
   1   6   7    63908.64    64153.35   1004.67 o 
   2   6   7    54790.21    53509.20    843.18 o 
   3   6   7    47472.37    46244.34    782.37 o 
   4   6   7    25747.94    26442.05    508.24 o 
   5   6   7     7270.62     7583.45    369.46 o 
   6   6   7    14130.28    14305.12    394.82 o 
   7   6   7     9201.43     9370.46    568.98 o 
   8   6   7     1405.44     2189.51    324.74 o 
   9   6   7     2263.27     2040.15    390.47 o 
  10   6   7      775.11      777.66    498.61 o 
  11   6   7      156.47     -104.81    905.88 o 
 -11   7   7     7350.83     8237.01   1537.00 o 
 -10   7   7    12526.25    13672.98   1489.71 o 
  -9   7   7    16373.04    17244.73   1390.98 o 
  -8   7   7    12043.44    12312.96    835.20 o 
  -7   7   7    11815.06    11745.25    501.21 o 
  -6   7   7    18679.23    19422.66    676.91 o 
  -5   7   7    26770.23    27621.87    711.07 o 
  -4   7   7    24895.08    25809.58    568.31 o 
  -3   7   7    14343.51    15149.84    360.50 o 
  -2   7   7     6619.85     6619.33    212.57 o 
  -1   7   7     4641.66     5239.39    247.00 o 
   0   7   7     4649.28     4718.56    167.76 o 
   1   7   7     3159.92     3025.26    155.40 o 
   2   7   7       51.05       78.22     75.46 o 
   3   7   7    12030.08    12170.00    282.56 o 
   4   7   7     9600.11     9835.59    389.69 o 
   5   7   7    12266.63    12738.72    459.42 o 
   6   7   7    16450.48    15817.31    702.16 o 
   7   7   7    10319.84     9868.95    560.50 o 
   8   7   7     7501.24     7332.71    574.22 o 
   9   7   7     9827.66    10814.56    825.74 o 
  10   7   7    12671.85    15126.43   2110.97 o 
  11   7   7     9860.65    12581.24   2068.55 o 
 -11   8   7       29.81      242.07    925.84 o 
 -10   8   7       49.26     -344.38    791.08 o 
  -9   8   7      498.00      461.26   1136.59 o 
  -8   8   7     1051.78     1473.04    410.07 o 
  -7   8   7      667.75      551.20    198.00 o 
  -6   8   7      513.32      405.88    179.95 o 
  -5   8   7     1357.45     1438.72    173.87 o 
  -4   8   7      552.41      440.17    116.53 o 
  -3   8   7       95.64      187.60     90.18 o 
  -2   8   7     3465.78     3230.68    180.22 o 
  -1   8   7    19990.89    19985.25    464.58 o 
   0   8   7    11876.65    12198.38    400.94 o 
   1   8   7     4124.47     4198.25    181.79 o 
   2   8   7     3043.32     2998.08    159.71 o 
   3   8   7      987.42      974.56    107.09 o 
   4   8   7      133.99      283.71    109.89 o 
   5   8   7    13939.67    14946.92    555.94 o 
   6   8   7     3061.98     3890.42    377.93 o 
   7   8   7     1146.42     1267.84    406.66 o 
   8   8   7      149.64      -15.60    294.94 o 
   9   8   7     3300.30     3137.04    527.20 o 
  10   8   7      948.09     1190.37   1038.14 o 
 -10   9   7      536.81     1115.50   1055.61 o 
  -9   9   7      651.16      656.11    624.40 o 
  -8   9   7     4987.91     4814.32    829.14 o 
  -7   9   7     6969.36     6923.74    435.94 o 
  -6   9   7     7805.64     7513.94    477.07 o 
  -5   9   7     2178.66     1884.89    241.47 o 
  -4   9   7     1323.91     1183.68    163.14 o 
  -3   9   7     1586.17     1375.57    174.24 o 
  -2   9   7     4282.04     4298.30    197.19 o 
  -1   9   7     6349.33     6166.29    282.65 o 
   0   9   7     5157.28     5516.89    295.26 o 
   1   9   7       81.03       84.91    102.81 o 
   2   9   7      824.90      566.25    137.94 o 
   3   9   7     5323.96     5267.13    208.58 o 
   4   9   7      124.54      141.61    104.46 o 
   5   9   7     1352.73     1087.72    222.31 o 
   6   9   7     2423.01     3188.26    462.29 o 
   7   9   7      875.59      807.62    315.62 o 
   8   9   7     2641.50     2433.66    437.02 o 
   9   9   7     2740.06     2582.02    644.92 o 
  10   9   7     1917.98     2615.07   1182.88 o 
 -10  10   7     1336.20      219.61   1050.62 o 
  -9  10   7      821.52      703.74    885.91 o 
  -8  10   7     1658.25     1860.50    669.21 o 
  -7  10   7     1151.78      873.61    444.34 o 
  -6  10   7       44.40      133.43    241.05 o 
  -5  10   7      624.28      874.36    243.52 o 
  -4  10   7     5639.26     6090.61    436.11 o 
  -3  10   7     7524.30     8037.13    530.99 o 
  -2  10   7    24432.87    25605.15    596.07 o 
  -1  10   7    38978.76    40630.70    900.51 o 
   0  10   7    20264.49    20969.70    604.85 o 
   1  10   7    25201.80    23758.60    581.10 o 
   2  10   7    28830.94    28098.84    639.62 o 
   3  10   7     9210.83     9095.01    411.96 o 
   4  10   7    21249.57    21257.38    880.22 o 
   5  10   7    37359.89    34527.10   1232.65 o 
   6  10   7    12207.48    11402.28    733.17 o 
   7  10   7     2917.46     3024.81    562.20 o 
   8  10   7     2369.79     3060.21    479.07 o 
   9  10   7       69.85     1312.40    963.28 o 
  -9  11   7     7584.00     8858.15   1828.98 o 
  -8  11   7    13689.41    10652.44   1876.39 o 
  -7  11   7    24249.08    25563.41   2105.98 o 
  -6  11   7    21929.45    21362.60   1395.76 o 
  -5  11   7    13090.92    14766.37    845.35 o 
  -4  11   7     7621.76     7640.41    474.03 o 
  -3  11   7     6969.99     7641.29    469.62 o 
  -2  11   7     8439.34     8609.20    453.81 o 
  -1  11   7     9002.75     9046.50    536.61 o 
   0  11   7     9985.44     9272.28    374.27 o 
   1  11   7       82.81      194.46    146.33 o 
   2  11   7     3077.86     2943.38    204.47 o 
   3  11   7     2519.95     2687.82    376.31 o 
   4  11   7     1843.58     1367.10    415.98 o 
   5  11   7     2082.00     2359.62    415.93 o 
   6  11   7     6251.69     5599.01    574.81 o 
   7  11   7     9350.07     8127.65    680.62 o 
   8  11   7    13157.40    12868.48   1602.01 o 
   9  11   7     7240.34     8987.92   1896.36 o 
  -9  12   7       48.63      194.65   1043.13 o 
  -8  12   7     2199.14     1676.75   1177.89 o 
  -7  12   7     1021.68     1129.59    654.77 o 
  -6  12   7      903.92     1406.54    432.89 o 
  -5  12   7     1689.20     2262.66    452.22 o 
  -4  12   7     3324.63     3521.15    369.54 o 
  -3  12   7     7612.16     8660.70    521.89 o 
  -2  12   7     1717.69     2137.02    369.92 o 
  -1  12   7     1109.20     1162.02    233.37 o 
   0  12   7     4903.91     4769.74    604.00 o 
   1  12   7    11304.64    11055.49    447.38 o 
   2  12   7    11378.10    11879.42    660.82 o 
   3  12   7    19025.96    20544.49    918.42 o 
   4  12   7     9701.11    10168.60    720.87 o 
   5  12   7      112.10      120.10    340.99 o 
   6  12   7      920.46      845.23    394.75 o 
   7  12   7     1073.06     1158.87    492.20 o 
   8  12   7      960.92      844.78    614.17 o 
  -8  13   7      179.84      621.39   1202.85 o 
  -7  13   7       96.67     -204.92    510.70 o 
  -6  13   7       14.99     -339.90    339.90 o 
  -5  13   7      249.21      -57.67    317.67 o 
  -4  13   7       32.99     -156.30    295.89 o 
  -3  13   7      448.30      270.37    281.12 o 
  -2  13   7       73.03      229.32    275.16 o 
  -1  13   7      879.26     1179.44    293.19 o 
   0  13   7      255.20      -76.50    215.07 o 
   1  13   7      245.67      132.95    265.68 o 
   2  13   7        3.77     -313.11    313.11 o 
   3  13   7       35.64     -193.01    357.79 o 
   4  13   7      259.13      602.81    370.75 o 
   5  13   7     1350.51     1085.87    416.23 o 
   6  13   7      182.64     -177.92    367.52 o 
   7  13   7        6.46      -29.35    663.19 o 
  -7  14   7      126.62      176.65    711.55 o 
  -6  14   7     3748.77     4118.83    582.50 o 
  -5  14   7     3545.29     3306.15    528.47 o 
  -4  14   7     3427.47     3966.48    531.72 o 
  -3  14   7     5564.22     5876.53    564.17 o 
  -2  14   7     4836.60     4639.93    461.39 o 
  -1  14   7     2393.91     1922.46    530.77 o 
   0  14   7     7912.82     9409.90   1115.76 o 
   1  14   7     9847.92    10137.32    885.71 o 
   2  14   7    10060.90     9979.67   1068.41 o 
   3  14   7    10515.43    11529.25    828.90 o 
   4  14   7     3396.88     4257.97    571.70 o 
   5  14   7     1148.81      909.31    747.20 o 
   6  14   7      745.65     2737.35   1202.85 o 
  -5  15   7     6203.16     7136.17   1130.87 o 
  -4  15   7    10018.89    11775.16   2827.07 o 
  -3  15   7     7188.10     6399.67    966.55 o 
  -2  15   7     3258.47     4938.95    830.18 o 
   2  15   7      966.35      983.24    940.82 o 
   3  15   7      206.16      -92.33    888.41 o 
   4  15   7     1620.03     1554.47   1200.35 o 
   5  15   7     2589.35     3680.34    993.36 o 
  -4  16   7      559.58     1589.41   1165.41 o 
  -3  16   7     4989.47     5562.51   1530.89 o 
  -2  16   7     9523.37    11149.05   1948.76 o 
   3  16   7     2531.06     1591.90   1197.86 o 
 -12   0   8     5270.18     5327.47   1162.92 o 
 -11   0   8     1063.28      699.47    600.05 o 
 -10   0   8      633.44     1337.03    290.79 o 
  -9   0   8     1513.98     1915.64    339.95 o 
  -8   0   8    24549.19    24210.92   1026.95 o 
  -7   0   8    40101.06    42849.91   1311.82 o 
  -6   0   8    48842.63    48942.24   1294.89 o 
  -5   0   8    45281.09    44477.95   1015.12 o 
  -4   0   8    23036.23    23006.76    630.85 o 
  -3   0   8    16410.54    16043.50    430.18 o 
  -2   0   8   234792.47   241888.89   4512.27 o 
  -1   0   8   158911.94   163379.50   2723.18 o 
   0   0   8    28814.00    28380.23    500.80 o 
   1   0   8     7670.75     7554.38    195.62 o 
   2   0   8    14069.90    14327.22    291.16 o 
   3   0   8     4431.69     4244.93    148.68 o 
   4   0   8    12556.62    13462.39    371.46 o 
   5   0   8      674.52      693.14    162.30 o 
   6   0   8    16521.94    16417.04    585.24 o 
   7   0   8      249.81      142.68    155.30 o 
   8   0   8     6891.63     6639.79    547.30 o 
   9   0   8      779.22      753.65    402.88 o 
  10   0   8     1276.57      922.88    474.03 o 
  11   0   8     5208.21     4131.92    708.24 o 
  12   0   8    10934.70    12029.72   1661.78 o 
 -12   1   8     4562.90     4427.83    738.60 o 
 -11   1   8     3462.98     4035.72    370.91 o 
 -10   1   8     4688.75     5003.75    624.86 o 
  -9   1   8     2922.85     2879.76    242.32 o 
  -8   1   8     1151.11     1064.73    168.23 o 
  -7   1   8     1962.24     1612.88    116.52 o 
  -6   1   8     3664.41     3367.20    143.38 o 
  -5   1   8     3254.26     3238.97    161.26 o 
  -4   1   8     1534.15     1635.95    115.61 o 
  -3   1   8     9380.28     9608.24    188.66 o 
  -2   1   8    15611.39    15466.08    253.71 o 
  -1   1   8    17226.02    16846.77    247.70 o 
   0   1   8      550.76      542.50     42.09 o 
   1   1   8    10969.32    10975.14    168.62 o 
   2   1   8    40213.09    40985.21    473.67 o 
   3   1   8    42299.84    42577.60    545.69 o 
   4   1   8    20434.19    20293.98    348.55 o 
   5   1   8     9196.31     9049.18    254.66 o 
   6   1   8     6699.52     6641.59    239.95 o 
   7   1   8     7975.07     7958.31    280.18 o 
   8   1   8     9414.13     9605.44    421.31 o 
   9   1   8    10637.10     9522.09    614.90 o 
  10   1   8     2626.34     2283.18    566.56 o 
  11   1   8     1301.81     1207.89    390.60 o 
  12   1   8       64.02      870.70    579.36 o 
 -12   2   8      310.02      264.65    515.64 o 
 -11   2   8     1509.77     1071.73    395.58 o 
 -10   2   8       43.44     -206.93    206.93 o 
  -9   2   8     1896.54     2074.24    233.32 o 
  -8   2   8     1173.54     1480.94    176.48 o 
  -7   2   8      157.92      259.40     96.49 o 
  -6   2   8       39.90       45.64     78.82 o 
  -5   2   8    14816.75    14764.67    314.73 o 
  -4   2   8    12790.16    13404.04    326.45 o 
  -3   2   8      282.15      264.54     50.08 o 
  -2   2   8      361.47      376.74     57.50 o 
  -1   2   8     5738.11     5592.77    128.61 o 
   0   2   8     1335.45     1479.14     63.01 o 
   1   2   8    46243.14    46828.66    566.22 o 
   2   2   8    21604.95    22778.94    310.13 o 
   3   2   8       17.26       29.66     46.18 o 
   4   2   8        8.27       98.92     60.12 o 
   5   2   8     3204.43     3414.67    154.36 o 
   6   2   8     2738.08     2837.82    181.08 o 
   7   2   8     5570.00     5393.37    314.91 o 
   8   2   8     4046.85     3898.07    343.21 o 
   9   2   8       20.89      144.27    250.89 o 
  10   2   8       68.04       69.57    277.40 o 
  11   2   8      671.63      765.73    419.17 o 
  12   2   8      399.96      648.84    913.37 o 
 -12   3   8     5529.36     5611.48    855.44 o 
 -11   3   8     6138.08     7667.25    862.70 o 
 -10   3   8     8864.56    10836.86    763.33 o 
  -9   3   8    13031.80    13687.95    633.30 o 
  -8   3   8     5182.31     5393.86    297.95 o 
  -7   3   8     1173.95     1127.82    112.80 o 
  -6   3   8     1843.07     2017.24    139.07 o 
  -5   3   8     2978.68     2871.51    142.15 o 
  -4   3   8     4707.30     4941.11    171.30 o 
  -3   3   8     6193.64     6284.04    162.75 o 
  -2   3   8     3226.24     3677.44    110.08 o 
  -1   3   8    54988.54    57158.20    752.15 o 
   0   3   8    67260.93    68602.05    843.85 o 
   1   3   8    13406.57    13080.90    225.50 o 
   2   3   8     1290.93     1191.54     72.58 o 
   3   3   8     1445.60     1405.68     87.70 o 
   4   3   8    19596.69    20114.96    336.91 o 
   5   3   8    54242.18    53258.96    894.22 o 
   6   3   8    28725.96    28167.31    652.95 o 
   7   3   8    19729.72    19175.09    602.99 o 
   8   3   8     7905.16     8604.98    448.36 o 
   9   3   8     4056.87     4063.12    553.81 o 
  10   3   8     3208.99     3465.92    432.37 o 
  11   3   8     5280.74     6193.45    650.31 o 
 -12   4   8       49.19      568.63    568.63 o 
 -11   4   8      629.45      852.06    558.85 o 
 -10   4   8     7855.74     7510.28    662.41 o 
  -9   4   8     9093.63    11119.22    754.19 o 
  -8   4   8     8562.30     8997.25    342.91 o 
  -7   4   8    15797.82    15840.28    458.53 o 
  -6   4   8    35783.93    36660.70    861.57 o 
  -5   4   8    23687.96    24713.83    619.12 o 
  -4   4   8    71629.23    71450.95   1288.13 o 
  -3   4   8    68656.41    69190.13    992.61 o 
  -2   4   8    80969.18    83471.86   1104.79 o 
  -1   4   8    68017.15    67611.67    913.10 o 
   0   4   8    72524.23    72555.51    944.18 o 
   1   4   8    12576.07    11721.91    218.79 o 
   2   4   8     9174.51     8616.12    217.36 o 
   3   4   8    28538.15    29588.77    529.33 o 
   4   4   8      375.01      463.48     78.70 o 
   5   4   8     2723.75     2826.93    124.85 o 
   6   4   8     1714.89     1578.21    131.23 o 
   7   4   8      138.97      252.20    125.73 o 
   8   4   8     6152.72     6695.04    430.34 o 
   9   4   8     8909.17     9686.48   1102.86 o 
  10   4   8    15562.34    16694.97    933.95 o 
  11   4   8     6499.19     6481.34   2007.41 o 
 -12   5   8     5876.47     6411.06    976.39 o 
 -11   5   8     7348.87     7733.77    944.76 o 
 -10   5   8     8925.39    10039.30   1384.77 o 
  -9   5   8     8728.50     9079.15    695.56 o 
  -8   5   8    10602.32    10013.64    950.69 o 
  -7   5   8    14598.28    14771.16    453.27 o 
  -6   5   8    10424.84    11041.19    591.83 o 
  -5   5   8     5288.99     5657.96    192.83 o 
  -4   5   8     1872.07     2076.50    129.23 o 
  -3   5   8     3877.01     3969.38    129.86 o 
  -2   5   8     1009.09     1147.78     78.58 o 
  -1   5   8     1748.71     1815.49     88.11 o 
   0   5   8    12452.53    13064.13    387.84 o 
   1   5   8    26857.14    27693.40    458.50 o 
   2   5   8    28757.35    29141.69    490.76 o 
   3   5   8    43706.11    42556.27    735.10 o 
   4   5   8    47754.57    48306.03    791.38 o 
   5   5   8    31839.62    31637.22    599.75 o 
   6   5   8    22943.16    22721.59    501.84 o 
   7   5   8    18524.25    17655.75    661.86 o 
   8   5   8    10611.33    10531.36    570.82 o 
   9   5   8    10755.16    10440.79    646.91 o 
  10   5   8    10982.27    12041.74    909.49 o 
  11   5   8     6122.83     7945.90   1080.57 o 
 -11   6   8      227.34      509.09    761.14 o 
 -10   6   8       29.23     -159.56    468.70 o 
  -9   6   8      318.53      -74.73    304.07 o 
  -8   6   8     1541.28     1316.30    339.04 o 
  -7   6   8     1286.36     1675.40    263.89 o 
  -6   6   8     3092.72     3415.85    223.51 o 
  -5   6   8    18902.01    18965.30    427.45 o 
  -4   6   8     9010.03     8778.64    218.09 o 
  -3   6   8     4140.74     4760.11    151.52 o 
  -2   6   8     4211.97     4000.49    133.97 o 
  -1   6   8     2244.16     2218.44    111.72 o 
   0   6   8    11129.43    12132.67    266.57 o 
   1   6   8    17902.93    18586.51    400.04 o 
   2   6   8     6303.79     6342.72    195.76 o 
   3   6   8      127.58      252.06     83.06 o 
   4   6   8      320.07      385.36     92.55 o 
   5   6   8      171.73      211.34    101.15 o 
   6   6   8      399.61      510.19    207.00 o 
   7   6   8        4.20     -207.12    207.12 o 
   8   6   8       32.55      -58.41    232.13 o 
   9   6   8     1382.79     1034.31    393.67 o 
  10   6   8       86.18       86.37    489.15 o 
  11   6   8      700.80      252.05    973.26 o 
 -11   7   8      123.77      821.03    885.91 o 
 -10   7   8      548.77      271.16    737.43 o 
  -9   7   8      229.91      472.24    354.13 o 
  -8   7   8      627.37       31.93    381.28 o 
  -7   7   8     3284.98     3121.39    285.71 o 
  -6   7   8     1249.16      926.36    180.20 o 
  -5   7   8      565.66      609.99    133.31 o 
  -4   7   8     2510.40     2595.63    191.38 o 
  -3   7   8     6318.68     6601.43    212.90 o 
  -2   7   8     2056.02     2108.99    128.46 o 
  -1   7   8      969.93     1084.55     98.15 o 
   0   7   8      746.71      802.13     93.16 o 
   1   7   8      968.10     1019.84    133.30 o 
   2   7   8     4047.95     3828.88    176.55 o 
   3   7   8    19526.11    19482.73    425.88 o 
   4   7   8     9449.48     9163.71    297.99 o 
   5   7   8      902.49      853.54    173.33 o 
   6   7   8      180.51      136.26    187.63 o 
   7   7   8      242.48      257.19    226.65 o 
   8   7   8     1038.05     1223.94    333.68 o 
   9   7   8     2618.89     2081.67    463.45 o 
  10   7   8     4186.99     4520.15    742.10 o 
  11   7   8      307.70     -454.19    890.91 o 
 -11   8   8     2769.28     3443.59   1212.83 o 
 -10   8   8     1328.40     1457.14    988.23 o 
  -9   8   8     3327.59     3740.39    765.33 o 
  -8   8   8     8976.61     8714.69    727.17 o 
  -7   8   8     5255.69     5571.81    610.50 o 
  -6   8   8    28301.93    29748.81    950.38 o 
  -5   8   8    24086.71    24610.11    722.62 o 
  -4   8   8    34515.59    34892.03    786.61 o 
  -3   8   8    15032.14    16250.33    465.23 o 
  -2   8   8    12766.49    13167.77    509.61 o 
  -1   8   8    14153.54    14203.31    338.81 o 
   0   8   8    14982.40    15664.84    404.67 o 
   1   8   8    23993.63    23649.18    550.32 o 
   2   8   8     5284.69     5533.49    256.12 o 
   3   8   8     1256.03     1455.27    130.20 o 
   4   8   8      394.13      341.90    111.71 o 
   5   8   8      107.99      134.51    186.34 o 
   6   8   8      282.49      340.46    229.35 o 
   7   8   8       24.92      253.91    268.56 o 
   8   8   8      225.29     -171.34    291.55 o 
   9   8   8     4296.66     4292.56    712.80 o 
  10   8   8     7131.13     6642.36   1579.42 o 
 -10   9   8     8252.13     7578.19   1636.82 o 
  -9   9   8     5538.48     3176.57   1190.37 o 
  -8   9   8     1833.62     1308.98    629.96 o 
  -7   9   8       91.88      121.91    213.56 o 
  -6   9   8     1699.09     1064.90    473.55 o 
  -5   9   8      458.35       92.17    244.94 o 
  -4   9   8      179.03       76.35    136.95 o 
  -3   9   8     1382.89     1511.93    134.86 o 
  -2   9   8     2255.29     2554.41    162.18 o 
  -1   9   8    27036.34    26565.04    590.11 o 
   0   9   8    35230.27    35418.82    732.72 o 
   1   9   8    20613.81    20391.91    647.24 o 
   2   9   8     6417.13     6413.74    264.70 o 
   3   9   8     6292.78     6089.93    262.64 o 
   4   9   8    12655.64    12372.14    402.35 o 
   5   9   8    26947.67    27776.47   1047.49 o 
   6   9   8    21628.79    21081.21    900.97 o 
   7   9   8    11272.01    12009.96    756.13 o 
   8   9   8     9772.83    11145.16    756.15 o 
   9   9   8     2521.86     2766.52    665.66 o 
  10   9   8      578.84      895.90    988.23 o 
 -10  10   8     1168.83     2475.32   1247.52 o 
  -9  10   8      932.67       22.46    803.56 o 
  -8  10   8      733.80      459.18    900.89 o 
  -7  10   8     1688.53     1573.29    434.91 o 
  -6  10   8      912.12     1063.84    299.16 o 
  -5  10   8     6142.52     5675.14    438.10 o 
  -4  10   8     5604.62     5828.00    401.96 o 
  -3  10   8     2929.33     2388.59    273.67 o 
  -2  10   8      523.90      532.05    136.43 o 
  -1  10   8     2022.07     1817.29    192.69 o 
   0  10   8     7242.20     7270.24    318.36 o 
   1  10   8     5952.83     5660.22    275.31 o 
   2  10   8     2407.17     2357.59    196.97 o 
   3  10   8      157.66      183.52    120.85 o 
   4  10   8       30.53        9.97    219.47 o 
   5  10   8      587.45      463.67    269.85 o 
   6  10   8       77.61      366.95    287.90 o 
   7  10   8       10.68      433.60    318.65 o 
   8  10   8      457.89      296.70    380.00 o 
   9  10   8      533.74       32.44    850.98 o 
  -9  11   8     1672.26      703.74    948.30 o 
  -8  11   8      107.30     -314.44    733.69 o 
  -7  11   8      431.90      521.59    552.76 o 
  -6  11   8     1859.04     1945.49    360.46 o 
  -5  11   8     2748.53     3214.75    384.52 o 
  -4  11   8      759.94     1168.52    282.65 o 
  -3  11   8      103.38      568.63    227.97 o 
  -2  11   8     1378.97     1258.44    237.11 o 
  -1  11   8     5757.05     5839.15    329.51 o 
   0  11   8      368.02      415.20    165.72 o 
   1  11   8      814.03      874.88    167.38 o 
   2  11   8     2720.10     2454.52    212.26 o 
   3  11   8     1205.39     1413.98    300.69 o 
   4  11   8       82.98      181.16    251.19 o 
   5  11   8     2027.05     1536.27    361.71 o 
   6  11   8     2216.88     1941.50    527.31 o 
   7  11   8     2271.13     3039.15    610.47 o 
   8  11   8     3821.69     4131.86    850.85 o 
   9  11   8     1033.87     2011.15   1292.44 o 
  -8  12   8     7223.57     6332.99   1071.66 o 
  -7  12   8     8982.00     8772.28    902.80 o 
  -6  12   8    10813.78    12683.08    801.33 o 
  -5  12   8    10893.19    11620.60    701.51 o 
  -4  12   8    12093.53    11995.30   1004.15 o 
  -3  12   8    14130.85    12612.57    709.52 o 
  -2  12   8    28615.92    28728.15   1037.65 o 
  -1  12   8    22879.47    23570.97    781.45 o 
   0  12   8    14827.65    15346.02    582.63 o 
   1  12   8     4739.59     4569.92    324.32 o 
   2  12   8     3628.79     3363.14    385.02 o 
   3  12   8     4030.18     5025.21    512.01 o 
   4  12   8     3540.43     2303.63    428.78 o 
   5  12   8     2135.43     2372.35    433.50 o 
   6  12   8      287.19      311.86    351.25 o 
   7  12   8     1513.79     1088.79    507.05 o 
   8  12   8     3407.52     3964.90   1454.65 o 
  -8  13   8     5850.56     4139.59   1559.46 o 
  -7  13   8    11713.68    12737.16   1099.24 o 
  -6  13   8     8005.22     8488.06    700.25 o 
  -5  13   8     1424.25     1636.16    416.10 o 
  -4  13   8      133.17      -26.86    301.97 o 
  -3  13   8     7094.50     7541.23    589.83 o 
  -2  13   8     3515.14     3636.91    399.59 o 
  -1  13   8      107.87      154.93    252.65 o 
   0  13   8     1037.47     1132.12    271.26 o 
   1  13   8     6422.64     7019.05    662.83 o 
   2  13   8    17921.65    17668.63   1236.46 o 
   3  13   8    39211.25    40910.70   2968.11 o 
   4  13   8    28297.07    27355.69   1302.31 o 
   5  13   8     8374.71     7757.37    693.78 o 
   6  13   8     6674.22     7349.29    719.00 o 
   7  13   8    10052.33     8479.08   1809.01 o 
  -7  14   8     4371.79     4899.27   1057.88 o 
  -6  14   8     4061.61     3375.86    711.58 o 
  -5  14   8     3666.95     3758.89    654.41 o 
  -4  14   8     3678.48     3969.25    580.39 o 
  -3  14   8     8012.07     7912.52    639.79 o 
  -2  14   8    15147.05    14618.79   1167.30 o 
  -1  14   8    14487.14    15796.98   1192.05 o 
   0  14   8     5457.15     5999.27    843.36 o 
   1  14   8     2298.34     2165.28    519.82 o 
   2  14   8     1143.99     1103.89    475.43 o 
   3  14   8     1166.47     1684.82    450.82 o 
   4  14   8     1839.47     2424.35    588.79 o 
   5  14   8      545.85      626.35    729.48 o 
   6  14   8       69.43     -643.85    816.04 o 
  -5  15   8      308.14      916.56    692.83 o 
  -4  15   8       67.83      116.71    587.78 o 
  -3  15   8      664.98     1479.88   1478.48 o 
  -2  15   8       16.46      -97.33    878.43 o 
   2  15   8     1321.43     1564.45   1100.53 o 
   3  15   8      119.48       37.43    925.84 o 
   4  15   8       43.59      244.56    953.29 o 
   5  15   8       61.43     -426.74    915.86 o 
  -4  16   8     5169.48     3695.64   1564.45 o 
  -3  16   8     4971.66     5640.68   1097.80 o 
   3  16   8      152.75     -249.55   1113.01 o 
 -12   1   9     2772.61     2793.66    890.91 o 
 -11   1   9      359.98      349.86    274.71 o 
 -10   1   9        2.29       36.04    187.53 o 
  -9   1   9     1848.66     1833.64    212.70 o 
  -8   1   9      159.29     -118.00    126.43 o 
  -7   1   9      957.52      950.24     94.40 o 
  -6   1   9     2974.67     2698.26    121.66 o 
  -5   1   9    35455.27    35396.20    685.65 o 
  -4   1   9    22783.90    21972.49    436.18 o 
  -3   1   9    12199.34    11904.93    220.91 o 
  -2   1   9     5790.97     5228.16    138.70 o 
  -1   1   9    38055.32    38910.67    510.92 o 
   0   1   9     3898.05     4288.89     99.85 o 
   1   1   9    44344.59    44002.79    513.33 o 
   2   1   9    53768.27    53709.87    630.17 o 
   3   1   9    18404.17    17336.95    265.03 o 
   4   1   9    24076.76    23234.83    391.89 o 
   5   1   9     4611.84     4321.31    190.45 o 
   6   1   9     4653.11     4565.35    220.31 o 
   7   1   9     1813.32     1636.16    156.05 o 
   8   1   9     8489.08     8104.29    382.31 o 
   9   1   9      733.75      948.62    339.24 o 
  10   1   9     1449.99     1548.36    484.07 o 
  11   1   9        8.99     -251.80    394.57 o 
  12   1   9     4959.87     5826.96    887.04 o 
 -12   2   9    10003.70     9663.83   1025.80 o 
 -11   2   9    12468.28    12875.85    778.29 o 
 -10   2   9    15867.44    16687.98    636.80 o 
  -9   2   9    23412.27    24665.99    730.47 o 
  -8   2   9    26947.67    27068.12    742.93 o 
  -7   2   9    20171.28    20558.93    455.29 o 
  -6   2   9    20482.69    19847.65    417.48 o 
  -5   2   9    30599.31    29645.79    558.73 o 
  -4   2   9    34200.93    33855.11    615.27 o 
  -3   2   9    19823.73    19678.21    346.82 o 
  -2   2   9     9909.00    10273.44    191.02 o 
  -1   2   9     3568.53     3520.98     99.94 o 
   0   2   9     1951.51     1995.47     85.92 o 
   1   2   9     1679.50     1726.11     68.10 o 
   2   2   9    10089.13     9948.39    172.88 o 
   3   2   9    21992.90    22775.58    354.11 o 
   4   2   9    10613.64    10568.08    232.22 o 
   5   2   9    19963.41    20271.18    449.33 o 
   6   2   9    25907.38    25055.43    645.85 o 
   7   2   9    23642.25    23863.28    601.37 o 
   8   2   9    21346.14    21811.36    907.80 o 
   9   2   9    14145.46    14146.95    777.10 o 
  10   2   9    12056.97    13275.80    968.70 o 
  11   2   9    10627.16    10524.73    841.56 o 
 -12   3   9     3127.20     2785.67    610.73 o 
 -11   3   9     5895.79     6395.70    666.67 o 
 -10   3   9     1180.06     1109.37    322.86 o 
  -9   3   9      924.94      916.47    219.00 o 
  -8   3   9     1473.31     1235.90    182.63 o 
  -7   3   9     9001.35     8455.54    311.36 o 
  -6   3   9    11607.44    11603.26    342.78 o 
  -5   3   9      230.09      157.90     79.43 o 
  -4   3   9     7832.52     7395.43    211.91 o 
  -3   3   9    37312.26    37100.37    564.88 o 
  -2   3   9    38365.65    37607.84    530.46 o 
  -1   3   9    98583.38    99765.67   1221.97 o 
   0   3   9   119152.23   121075.16   1465.30 o 
   1   3   9    80749.95    82850.61    982.20 o 
   2   3   9     9970.12     9829.90    236.62 o 
   3   3   9    43310.52    43664.54    667.19 o 
   4   3   9     6122.21     6113.46    168.42 o 
   5   3   9    17746.18    17813.15    385.37 o 
   6   3   9    33791.84    32262.07    729.90 o 
   7   3   9     5230.45     5219.15    255.94 o 
   8   3   9       85.14       29.77    192.39 o 
   9   3   9       24.59      522.20    283.32 o 
  10   3   9      388.06      596.41    334.94 o 
  11   3   9     1553.84     2215.17    482.52 o 
 -12   4   9      544.66     1233.86    645.84 o 
 -11   4   9      319.39      670.66    418.92 o 
 -10   4   9      696.63      995.24    380.17 o 
  -9   4   9       14.34       52.21    231.04 o 
  -8   4   9     2152.87     2309.46    258.27 o 
  -7   4   9     4426.20     4446.36    242.61 o 
  -6   4   9     7665.71     7459.17    299.74 o 
  -5   4   9     7611.65     7447.08    257.37 o 
  -4   4   9      249.90      373.95     71.07 o 
  -3   4   9     1783.05     1753.11     97.31 o 
  -2   4   9     5725.14     6037.05    148.46 o 
  -1   4   9    11907.42    12401.34    242.42 o 
   0   4   9     5316.85     5585.63    145.00 o 
   1   4   9      476.30      472.16     58.20 o 
   2   4   9       99.83      148.00     62.37 o 
   3   4   9     4041.95     3976.86    146.88 o 
   4   4   9     2495.16     2659.22    125.90 o 
   5   4   9       28.10       17.80     85.22 o 
   6   4   9       19.94       80.46     91.87 o 
   7   4   9     1582.68     1558.63    181.62 o 
   8   4   9     1732.27     1952.25    266.35 o 
   9   4   9     1079.24      785.24    303.22 o 
  10   4   9     1416.54     1295.93    370.64 o 
  11   4   9      343.84      -21.19    506.32 o 
 -12   5   9      758.84     1399.97   1564.58 o 
 -11   5   9     1341.20      873.23    799.69 o 
 -10   5   9      218.69       70.03    365.57 o 
  -9   5   9      256.48      254.01    320.70 o 
  -8   5   9      104.78      -18.05    196.76 o 
  -7   5   9     2728.31     2817.33    204.75 o 
  -6   5   9     3403.25     3531.78    264.31 o 
  -5   5   9     1072.63     1145.70    153.06 o 
  -4   5   9     1620.30     1868.56    120.95 o 
  -3   5   9    15554.88    15950.74    320.58 o 
  -2   5   9     8651.64     8534.77    184.12 o 
  -1   5   9    22390.86    21889.73    360.78 o 
   0   5   9    22520.78    22140.77    357.09 o 
   1   5   9    14246.12    14276.50    280.37 o 
   2   5   9     5152.02     5289.17    190.66 o 
   3   5   9    11653.23    11706.01    364.26 o 
   4   5   9     2641.66     2900.23    137.66 o 
   5   5   9     6855.83     6564.26    221.41 o 
   6   5   9     4566.84     4567.47    282.68 o 
   7   5   9     1727.93     1500.63    331.97 o 
   8   5   9       17.97      -25.16    194.25 o 
   9   5   9        0.18      245.38    275.08 o 
  10   5   9      836.17      789.72    346.06 o 
  11   5   9     1595.22     1801.48    654.83 o 
 -11   6   9     8861.10     8549.89   1363.68 o 
 -10   6   9    13769.43    15545.36   1320.87 o 
  -9   6   9    11176.02    12305.97   1205.88 o 
  -8   6   9    14049.71    13990.36   1096.74 o 
  -7   6   9    34662.62    33667.68   1132.79 o 
  -6   6   9    18538.64    18758.16    445.77 o 
  -5   6   9    12585.85    12708.99    369.83 o 
  -4   6   9    31334.88    31401.36    568.93 o 
  -3   6   9     7742.65     7710.89    205.82 o 
  -2   6   9      785.42      859.67     78.46 o 
  -1   6   9      605.26      615.02     73.77 o 
   0   6   9      112.10      102.06     70.17 o 
   1   6   9      369.07      459.86     81.81 o 
   2   6   9      772.75      892.73     91.33 o 
   3   6   9     8712.28     8806.77    263.00 o 
   4   6   9    25645.95    25274.64    669.14 o 
   5   6   9    17759.44    16860.81    437.67 o 
   6   6   9    16577.56    16341.41    806.26 o 
   7   6   9    12888.52    13054.94    645.99 o 
   8   6   9     3974.04     4200.26    396.97 o 
   9   6   9     8150.02     8617.37    755.71 o 
  10   6   9    18325.66    17563.37   1937.53 o 
  11   6   9    11272.47     9347.27   1766.59 o 
 -11   7   9       42.59      136.43    553.19 o 
 -10   7   9       10.96      -98.38    524.58 o 
  -9   7   9       66.40     -125.55    339.75 o 
  -8   7   9       27.32      -89.77    278.70 o 
  -7   7   9      243.62      358.95    270.21 o 
  -6   7   9     3666.83     3886.53    424.81 o 
  -5   7   9    17746.54    18214.00    465.60 o 
  -4   7   9    23389.23    23210.45    438.06 o 
  -3   7   9    20556.97    21196.71    413.11 o 
  -2   7   9    26351.81    27205.69    491.94 o 
  -1   7   9     6677.84     6420.88    198.83 o 
   0   7   9    19233.83    20002.66    575.37 o 
   1   7   9    59678.25    57911.55   1099.05 o 
   2   7   9    38492.54    38544.94    727.35 o 
   3   7   9    28336.35    28791.77    621.11 o 
   4   7   9     5912.76     5668.46    236.75 o 
   5   7   9     9703.18     9902.66    475.09 o 
   6   7   9     3212.62     2973.98    309.45 o 
   7   7   9     3678.50     4336.75    402.02 o 
   8   7   9     3295.02     3833.07    453.24 o 
   9   7   9      419.66      692.71    419.12 o 
  10   7   9        0.06       31.46    546.52 o 
 -11   8   9     1443.24     1891.37   1098.04 o 
 -10   8   9     2149.94     2467.83   1075.58 o 
  -9   8   9     4311.18     4663.37    826.27 o 
  -8   8   9     1774.58     1756.78    425.13 o 
  -7   8   9      609.53      263.21    195.49 o 
  -6   8   9      316.67       75.36    184.65 o 
  -5   8   9     1885.36     1922.94    235.90 o 
  -4   8   9      809.75      939.88    134.89 o 
  -3   8   9    12404.83    12151.21    323.93 o 
  -2   8   9     3323.95     3521.05    173.99 o 
  -1   8   9     4506.83     4734.04    223.12 o 
   0   8   9     1575.83     1655.18    139.62 o 
   1   8   9       25.61      -94.60     94.60 o 
   2   8   9     5097.99     4869.42    263.55 o 
   3   8   9      561.26      440.88    108.94 o 
   4   8   9      570.75      726.35    133.69 o 
   5   8   9     3241.32     3158.23    325.37 o 
   6   8   9     2915.99     3064.84    381.10 o 
   7   8   9     1502.87      899.40    331.35 o 
   8   8   9     2131.36     1999.40    394.24 o 
   9   8   9     1271.35     1321.08    687.39 o 
  10   8   9      186.30      893.40   1050.62 o 
 -10   9   9      495.55      584.91    663.32 o 
  -9   9   9      518.14     -177.18    880.92 o 
  -8   9   9     1176.26      431.73    831.01 o 
  -7   9   9      320.47       83.54    296.55 o 
  -6   9   9      323.45      193.87    229.66 o 
  -5   9   9     1583.83     1694.90    251.24 o 
  -4   9   9     1612.95     1835.37    247.12 o 
  -3   9   9     3455.44     3531.11    189.28 o 
  -2   9   9     5473.63     5428.95    225.22 o 
  -1   9   9     4055.02     4990.12    326.47 o 
   0   9   9     4232.56     4696.19    241.88 o 
   1   9   9    10274.03    10564.39    424.36 o 
   2   9   9     5734.57     5979.96    258.10 o 
   3   9   9    13022.43    13173.35    436.27 o 
   4   9   9     3535.02     3727.19    250.66 o 
   5   9   9     1392.18     1245.27    376.78 o 
   6   9   9       18.01      218.68    240.24 o 
   7   9   9      897.62      387.45    305.55 o 
   8   9   9      839.50     1184.93    379.68 o 
   9   9   9     1080.72      686.77    525.31 o 
  10   9   9      205.24     1337.36   1045.63 o 
 -10  10   9     9123.03     7977.47   1751.62 o 
  -9  10   9    19785.54    22218.42   2340.56 o 
  -8  10   9    20829.69    17891.23   2333.07 o 
  -7  10   9     5572.91     5211.77    583.85 o 
  -6  10   9     7618.43     8245.02    535.20 o 
  -5  10   9    11718.66    12088.74    583.72 o 
  -4  10   9     5296.63     6314.71    455.79 o 
  -3  10   9    17826.54    18527.70    739.14 o 
  -2  10   9    13235.55    12813.56    410.31 o 
  -1  10   9       74.68      112.09    131.14 o 
   0  10   9      270.57      198.90    134.63 o 
   1  10   9     1916.78     2151.45    198.43 o 
   2  10   9    11554.19    11494.97    386.09 o 
   3  10   9     2151.25     2274.81    240.56 o 
   4  10   9      995.62      651.72    251.18 o 
   5  10   9     5641.80     5264.06    458.06 o 
   6  10   9    12986.07    13110.46    804.13 o 
   7  10   9    12588.05    11710.28    793.80 o 
   8  10   9    20672.73    21572.96   1276.60 o 
   9  10   9    10649.63    10438.34   1090.66 o 
  -9  11   9      947.32      769.96    797.20 o 
  -8  11   9      614.72      322.56    584.50 o 
  -7  11   9     2338.85     2218.35    544.01 o 
  -6  11   9     4056.38     4287.88    515.32 o 
  -5  11   9     4220.13     3977.67    579.85 o 
  -4  11   9    14531.28    14841.90    680.53 o 
  -3  11   9    25863.60    26244.07    955.16 o 
  -2  11   9    22955.21    25078.81    792.94 o 
  -1  11   9    30591.30    30260.64    954.45 o 
   0  11   9    22789.92    22756.28    637.56 o 
   1  11   9    23167.52    23651.23    645.15 o 
   2  11   9    28405.48    26895.01    794.48 o 
   3  11   9    19293.06    21642.31    923.44 o 
   4  11   9    15827.37    17130.99    816.98 o 
   5  11   9    10286.80    11583.28    878.38 o 
   6  11   9     3854.39     3338.07    638.92 o 
   7  11   9     2104.79     2564.24    490.92 o 
   8  11   9      779.85      787.09    585.55 o 
   9  11   9     1425.36      329.41   1135.47 o 
  -8  12   9     4617.86     4177.87    950.63 o 
  -7  12   9    16779.06    17563.30   1252.58 o 
  -6  12   9    10201.31    10119.95    713.30 o 
  -5  12   9     4545.22     4263.26    454.03 o 
  -4  12   9     3432.11     4228.62    722.78 o 
  -3  12   9      917.20      863.27    273.57 o 
  -2  12   9      718.58      519.91    243.06 o 
  -1  12   9     4857.94     5207.96    403.99 o 
   0  12   9      283.38      302.57    185.51 o 
   1  12   9       18.17       -2.15    190.53 o 
   2  12   9        6.30       89.15    257.37 o 
   3  12   9     2800.53     3092.09    440.45 o 
   4  12   9     9295.30     9665.07    724.42 o 
   5  12   9     2133.22     3295.68    598.05 o 
   6  12   9     2758.58     2869.32    507.77 o 
   7  12   9     3404.12     2923.81    962.66 o 
   8  12   9     1519.49      314.44   1083.06 o 
  -8  13   9        6.01      -97.33   1000.71 o 
  -7  13   9        2.29      202.79    529.15 o 
  -6  13   9       65.06      148.04    379.45 o 
  -5  13   9      794.54      388.30    390.27 o 
  -4  13   9      534.20      232.38    314.44 o 
  -3  13   9       44.91       63.01    274.02 o 
  -2  13   9       49.51     -101.43    255.34 o 
  -1  13   9       24.82      -83.47    243.84 o 
   0  13   9      315.46       62.15    275.66 o 
   1  13   9      300.83      325.00    411.61 o 
   2  13   9      219.19       93.18    353.00 o 
   3  13   9      678.12      827.10    383.77 o 
   4  13   9       73.91      -48.72    352.07 o 
   5  13   9       13.40     -105.90    375.40 o 
   6  13   9      103.86      579.75    532.94 o 
   7  13   9       12.68      429.23   1058.11 o 
  -7  14   9     5444.30     5295.83   1066.63 o 
  -6  14   9     5289.14     6065.41    818.63 o 
  -5  14   9     5137.37     4819.63    665.67 o 
  -4  14   9     4999.43     3959.60    598.92 o 
  -3  14   9      223.64      153.51    391.90 o 
  -2  14   9       33.68      -18.03    340.72 o 
  -1  14   9     1069.88     1118.87    425.71 o 
   0  14   9      293.89      -60.45    469.94 o 
   1  14   9       60.65     -161.72    387.75 o 
   2  14   9       27.12       22.86    426.50 o 
   3  14   9      973.30      981.44    424.74 o 
   4  14   9     6386.00     6354.64   1013.40 o 
   5  14   9     5134.20     6861.68   1130.01 o 
   6  14   9     5152.71     3408.65   1364.81 o 
  -5  15   9     1488.90     2087.98    803.36 o 
  -4  15   9     2813.61     2376.26    761.64 o 
  -3  15   9     5251.81     5940.06   1577.05 o 
  -2  15   9     9801.12     8955.47   1601.88 o 
   2  15   9     5309.84     6195.91   1512.04 o 
   3  15   9     3354.06     4067.22   1257.50 o 
   4  15   9     2348.24     4264.37   1362.31 o 
   5  15   9     6698.91     7815.26   1801.53 o 
  -3  16   9     1956.01     1786.55   1329.87 o 
   3  16   9       65.39      895.90   1187.87 o 
 -12   0  10    10706.26    11468.23   1559.46 o 
 -11   0  10     3505.48     3376.28    567.68 o 
 -10   0  10      647.84      928.04    278.79 o 
  -9   0  10     3416.70     3570.22    356.17 o 
  -8   0  10     8570.55     8403.93    485.69 o 
  -7   0  10    24199.08    25201.86    801.23 o 
  -6   0  10    11778.84    10555.17    841.59 o 
  -5   0  10      366.60      497.47     90.80 o 
  -4   0  10    19777.32    21185.70    628.27 o 
  -3   0  10     8529.75     8691.05    265.34 o 
  -2   0  10      382.98      333.66     69.59 o 
  -1   0  10     3442.03     3526.68    140.32 o 
   0   0  10     1594.24     1579.49     88.61 o 
   1   0  10    52714.94    54552.12    956.44 o 
   2   0  10    61341.76    61817.86   1062.11 o 
   3   0  10    41065.79    40297.13    751.67 o 
   4   0  10    33055.46    31836.34    670.30 o 
   5   0  10    31866.42    31245.42    915.09 o 
   6   0  10    13085.87    14019.78    764.27 o 
   7   0  10     4125.95     4677.56    348.49 o 
   8   0  10    27988.30    25865.04   1187.97 o 
   9   0  10    12671.24    14015.46   1389.89 o 
  10   0  10    10055.29     8897.51    944.05 o 
  11   0  10     5939.03     5819.09   1225.31 o 
 -12   1  10       92.18      489.65    532.83 o 
 -11   1  10      337.49      315.99    269.98 o 
 -10   1  10     1337.71     1521.25    239.65 o 
  -9   1  10     7620.99     8115.56    428.59 o 
  -8   1  10    10975.55    11040.84    379.98 o 
  -7   1  10    12279.72    12320.40    274.56 o 
  -6   1  10    12262.90    12888.93    328.01 o 
  -5   1  10    13798.79    13923.26    364.72 o 
  -4   1  10    12034.80    11339.81    278.26 o 
  -3   1  10    28542.51    28486.82    442.20 o 
  -2   1  10    34744.10    34245.80    493.82 o 
  -1   1  10    22740.83    22995.73    320.78 o 
   0   1  10    10801.83    10419.41    177.67 o 
   1   1  10      508.53      639.12     49.51 o 
   2   1  10      115.86       34.24     42.50 o 
   3   1  10     7608.21     7317.12    153.99 o 
   4   1  10     3784.02     3812.53    133.62 o 
   5   1  10      442.20      444.60     94.41 o 
   6   1  10     1284.54     1299.48    145.47 o 
   7   1  10      310.33      334.50    126.16 o 
   8   1  10     2413.16     2586.11    355.16 o 
   9   1  10     2824.60     2380.97    510.11 o 
  10   1  10     2363.02     3022.67    435.54 o 
  11   1  10     3726.50     4194.33    608.49 o 
 -12   2  10        2.66      -76.66    517.91 o 
 -11   2  10     2233.10     1982.73    428.96 o 
 -10   2  10      452.42      440.24    202.67 o 
  -9   2  10      335.45      311.69    173.78 o 
  -8   2  10       59.29      135.17    132.21 o 
  -7   2  10      933.84     1299.36    139.83 o 
  -6   2  10     2394.60     2553.87    131.10 o 
  -5   2  10        0.27       89.84     73.38 o 
  -4   2  10     2776.48     3068.61    134.76 o 
  -3   2  10       35.24       85.59     45.75 o 
  -2   2  10     1037.95     1006.90     64.80 o 
  -1   2  10      573.67      605.03     56.24 o 
   0   2  10    10023.47     9584.29    174.84 o 
   1   2  10     3287.31     3559.99    101.93 o 
   2   2  10      204.90      249.84     45.23 o 
   3   2  10     5816.70     5993.58    153.31 o 
   4   2  10     3454.07     2857.37    135.58 o 
   5   2  10     3902.32     3906.53    169.38 o 
   6   2  10      912.81      906.97    144.82 o 
   7   2  10     4662.05     4577.71    241.02 o 
   8   2  10      161.23      134.90    197.17 o 
   9   2  10      197.01     -222.80    265.45 o 
  10   2  10      880.45     1036.28    365.07 o 
  11   2  10     2337.77     2518.02    533.82 o 
 -12   3  10     1425.95      769.24    492.25 o 
 -11   3  10     3925.16     3385.60    479.44 o 
 -10   3  10     3027.44     4087.36    640.02 o 
  -9   3  10     7740.39     7622.52    472.86 o 
  -8   3  10     6605.06     7577.35    600.39 o 
  -7   3  10    11594.07    11305.26    344.84 o 
  -6   3  10    37313.88    38212.43    787.18 o 
  -5   3  10    37525.89    38560.91    823.74 o 
  -4   3  10    27370.26    26624.66    476.22 o 
  -3   3  10    24742.96    24930.50    404.75 o 
  -2   3  10    23720.18    22794.33    371.59 o 
  -1   3  10    12900.24    12493.08    243.33 o 
   0   3  10    19637.29    18634.70    306.27 o 
   1   3  10    15634.14    14864.78    246.81 o 
   2   3  10     5045.50     5344.02    160.39 o 
   3   3  10     1498.11     1678.21     96.68 o 
   4   3  10      315.84      304.70     79.02 o 
   5   3  10        0.27       94.34     78.19 o 
   6   3  10      159.02      265.40    106.41 o 
   7   3  10      125.72      118.84    143.29 o 
   8   3  10     7145.94     7486.10    435.43 o 
   9   3  10     7495.39     7430.87    577.07 o 
  10   3  10     7154.98     7107.75    772.15 o 
  11   3  10     5438.53     5278.36    638.28 o 
 -12   4  10     5797.62     5644.42    767.79 o 
 -11   4  10    22915.99    23174.69   1669.36 o 
 -10   4  10    20461.89    22583.32   1045.84 o 
  -9   4  10    14487.81    13102.43    633.56 o 
  -8   4  10     7477.58     7707.87    416.05 o 
  -7   4  10      571.98      683.92    146.78 o 
  -6   4  10       15.08      116.36    111.28 o 
  -5   4  10      129.53      237.62     88.68 o 
  -4   4  10       34.33      -23.16     61.30 o 
  -3   4  10     5089.76     5489.20    152.34 o 
  -2   4  10    10390.68    11069.52    221.20 o 
  -1   4  10    77553.38    80534.24   1050.83 o 
   0   4  10   129102.33   131379.02   1645.47 o 
   1   4  10    43575.11    43004.74    613.28 o 
   2   4  10    19723.11    18695.91    353.51 o 
   3   4  10    37944.24    37141.21    618.83 o 
   4   4  10    39124.90    39902.43    688.31 o 
   5   4  10    46031.42    44855.38    846.13 o 
   6   4  10    56904.84    59369.48   1036.90 o 
   7   4  10    32252.05    33263.32   1015.97 o 
   8   4  10    19387.40    19089.19    729.92 o 
   9   4  10     8867.19    10100.78    985.79 o 
  10   4  10     5551.01     5460.55    538.51 o 
  11   4  10      552.78      103.64    558.87 o 
 -12   5  10     1680.62     1307.41    953.29 o 
 -11   5  10     4234.68     3420.18    809.68 o 
 -10   5  10     6706.51     6442.15    753.10 o 
  -9   5  10     8042.62     8709.51    619.26 o 
  -8   5  10     4781.67     5033.16    467.81 o 
  -7   5  10    17051.99    17419.76    525.68 o 
  -6   5  10    26936.35    27762.68    612.27 o 
  -5   5  10    62543.95    62108.93   1428.95 o 
  -4   5  10    79180.13    80342.41   1201.67 o 
  -3   5  10    31620.61    30811.94    503.03 o 
  -2   5  10    13874.12    13665.77    262.54 o 
  -1   5  10    13837.27    12739.51    251.59 o 
   0   5  10    12365.52    11985.32    238.26 o 
   1   5  10    23937.28    23429.00    414.89 o 
   2   5  10    20168.93    19667.92    403.71 o 
   3   5  10     6057.46     6095.93    215.34 o 
   4   5  10     2185.60     2161.33    130.39 o 
   5   5  10     3058.37     2925.10    179.94 o 
   6   5  10     3201.24     3199.64    281.29 o 
   7   5  10     6054.95     5276.14    364.26 o 
   8   5  10     2156.71     1892.27    282.96 o 
   9   5  10     5368.63     5505.01    530.90 o 
  10   5  10     7565.38     8602.23    718.55 o 
  11   5  10     8252.29     7283.78    923.50 o 
 -11   6  10      134.36      323.62    556.05 o 
 -10   6  10      867.83     1169.59    470.23 o 
  -9   6  10     3754.90     3796.27    455.58 o 
  -8   6  10     1006.40     1406.01    361.77 o 
  -7   6  10     1620.16     1617.00    239.97 o 
  -6   6  10     2718.27     2766.78    167.14 o 
  -5   6  10      929.07      960.37    123.18 o 
  -4   6  10       19.59       90.21     75.28 o 
  -3   6  10     1210.25     1356.49     99.77 o 
  -2   6  10     6586.05     6386.10    179.65 o 
  -1   6  10      394.87      302.94     71.00 o 
   0   6  10      101.64      261.27     78.57 o 
   1   6  10     2423.34     2284.26    132.49 o 
   2   6  10     7990.91     8001.02    228.98 o 
   3   6  10     6731.02     6763.57    233.80 o 
   4   6  10    11742.72    11455.60    331.54 o 
   5   6  10     6165.80     6305.66    363.56 o 
   6   6  10      531.79      659.30    209.98 o 
   7   6  10     3112.59     3340.68    364.51 o 
   8   6  10      564.14      784.58    281.29 o 
   9   6  10      519.96      822.24    415.50 o 
  10   6  10     2373.45     2731.89    656.39 o 
  11   6  10     1923.57     1561.95   1073.08 o 
 -11   7  10     1246.60      902.31    612.90 o 
 -10   7  10      896.68      853.65    557.39 o 
  -9   7  10       44.68     -180.66    289.30 o 
  -8   7  10       62.16      229.16    303.50 o 
  -7   7  10      374.99      -32.53    155.09 o 
  -6   7  10     4079.76     4499.96    266.41 o 
  -5   7  10     5903.11     6214.00    216.81 o 
  -4   7  10    10875.97    11377.55    260.41 o 
  -3   7  10     6284.79     6237.42    229.83 o 
  -2   7  10     1069.18     1021.84     93.71 o 
  -1   7  10      105.21      213.00     80.62 o 
   0   7  10      836.74      981.01    115.20 o 
   1   7  10     3985.68     3901.05    184.14 o 
   2   7  10     7400.08     7102.18    233.65 o 
   3   7  10      933.41      991.82    127.90 o 
   4   7  10     2403.26     2534.69    184.03 o 
   5   7  10      193.54       22.72    153.31 o 
   6   7  10      166.33      291.39    196.30 o 
   7   7  10      368.17      417.61    244.24 o 
   8   7  10      101.49     -177.16    274.24 o 
   9   7  10       25.59       17.38    386.46 o 
  10   7  10      637.78     1180.16    586.76 o 
 -11   8  10     2301.72      439.21   1078.07 o 
 -10   8  10     6308.01     5842.48    951.18 o 
  -9   8  10     6084.97     6847.59   1653.17 o 
  -8   8  10     1523.23     1665.40    418.47 o 
  -7   8  10     3920.82     3503.36    365.89 o 
  -6   8  10     3248.76     2570.26    264.44 o 
  -5   8  10       41.61      136.19    167.98 o 
  -4   8  10      609.67      571.47    133.67 o 
  -3   8  10     3055.23     2923.52    165.50 o 
  -2   8  10     5836.14     5635.23    203.62 o 
  -1   8  10     7518.16     7806.91    257.98 o 
   0   8  10     2782.31     2807.48    174.11 o 
   1   8  10    13657.52    13432.80    392.98 o 
   2   8  10    12317.98    12185.34    372.38 o 
   3   8  10    14283.84    13902.11    397.49 o 
   4   8  10    23597.60    25112.16    798.62 o 
   5   8  10     8807.29     9471.79    418.28 o 
   6   8  10     6340.95     6914.42    626.03 o 
   7   8  10    11334.82    11146.77    721.85 o 
   8   8  10    12072.48    13160.54    811.92 o 
   9   8  10     5666.60     7150.65   1515.91 o 
  10   8  10     4089.34     4035.95    751.80 o 
 -10   9  10     3777.56     3169.91    840.52 o 
  -9   9  10     7136.67     9039.53   1145.90 o 
  -8   9  10    11586.43    10201.71    848.21 o 
  -7   9  10    11313.91    11447.66    805.81 o 
  -6   9  10     9687.57    10439.77   1022.14 o 
  -5   9  10    17614.63    16885.09    686.80 o 
  -4   9  10     9169.64     9499.90    486.42 o 
  -3   9  10    20611.30    20251.92    519.77 o 
  -2   9  10    31963.09    31905.56    668.81 o 
  -1   9  10    22466.54    23415.52    880.93 o 
   0   9  10     6652.55     6541.81    311.09 o 
   1   9  10     7438.06     7109.68    309.66 o 
   2   9  10      819.89      989.25    143.14 o 
   3   9  10       34.73      -78.24    107.43 o 
   4   9  10     2497.97     2486.21    204.79 o 
   5   9  10      192.31      344.88    243.90 o 
   6   9  10      661.97      630.83    271.97 o 
   7   9  10       79.78       91.23    307.98 o 
   8   9  10     6335.35     5880.20    591.59 o 
   9   9  10     8561.35     8990.02    995.26 o 
 -10  10  10     2013.77     2981.91   1294.93 o 
  -9  10  10     2209.72     1748.69    759.93 o 
  -8  10  10      400.24      854.75    599.97 o 
  -7  10  10       52.63       44.68    314.39 o 
  -6  10  10      744.80      874.27    276.94 o 
  -5  10  10      609.48      613.83    230.49 o 
  -4  10  10        1.01      -46.38    202.92 o 
  -3  10  10       20.23     -172.96    179.10 o 
  -2  10  10      264.26      132.25    149.38 o 
  -1  10  10     5385.70     5243.45    269.68 o 
   0  10  10     4329.69     5095.35    272.96 o 
   1  10  10     3970.39     4301.45    361.19 o 
   2  10  10     1088.61     1158.55    161.02 o 
   3  10  10     6593.17     6481.06    329.33 o 
   4  10  10     3382.53     3341.56    366.63 o 
   5  10  10     2700.34     3190.91    382.56 o 
   6  10  10     3796.41     3979.72    711.64 o 
   7  10  10     1879.23     2140.53    430.35 o 
   8  10  10     1692.11     2257.79    740.92 o 
   9  10  10      560.85      609.12    570.63 o 
  -9  11  10     2042.20     2169.57    862.56 o 
  -8  11  10     3291.23     3375.67    835.48 o 
  -7  11  10     1725.25     2004.78    637.82 o 
  -6  11  10      737.44      850.56    312.77 o 
  -5  11  10      614.77      833.90    290.78 o 
  -4  11  10      317.38      408.25    241.09 o 
  -3  11  10     2580.35     3109.04    395.64 o 
  -2  11  10    10763.86    10041.95    471.84 o 
  -1  11  10     5406.88     5876.39    310.20 o 
   0  11  10     1125.92     1102.28    186.20 o 
   1  11  10      573.26      543.67    169.13 o 
   2  11  10     2694.27     2740.38    255.11 o 
   3  11  10        1.26      238.21    253.78 o 
   4  11  10     2074.19     2149.20    444.81 o 
   5  11  10      439.00      539.85    329.66 o 
   6  11  10       20.16     -154.24    312.16 o 
   7  11  10       37.10      675.10    437.25 o 
   8  11  10     3348.47     3755.77    803.24 o 
  -8  12  10     3619.73     3959.63   1248.89 o 
  -7  12  10     3710.91     3711.82    659.39 o 
  -6  12  10      504.92      435.85    382.27 o 
  -5  12  10        3.42       -7.17    351.36 o 
  -4  12  10     1671.51     1644.75    321.52 o 
  -3  12  10     5087.63     5112.33    429.66 o 
  -2  12  10     4203.27     4503.02    435.43 o 
  -1  12  10     5935.67     6094.00    420.72 o 
   0  12  10     6610.57     6885.51    392.57 o 
   1  12  10    21192.48    19803.54    688.37 o 
   2  12  10    18546.64    19074.53    877.15 o 
   3  12  10    21114.28    18405.28   1000.53 o 
   4  12  10    13697.17    13058.74    839.87 o 
   5  12  10    10648.88     9636.77    755.05 o 
   6  12  10    13748.41    15352.55    964.76 o 
   7  12  10     9860.54     8635.16    863.57 o 
   8  12  10     8204.88     7343.61   1818.99 o 
  -7  13  10    17745.02    16857.79   3099.20 o 
  -6  13  10    16797.26    18557.93   1463.13 o 
  -5  13  10    23111.79    23650.04   1101.82 o 
  -4  13  10    26332.51    28369.80   1117.74 o 
  -3  13  10    19894.51    19358.61    880.30 o 
  -2  13  10     9364.49    10155.15    622.88 o 
  -1  13  10    14768.71    14596.95    722.73 o 
   0  13  10     6585.13     7432.30    622.05 o 
   1  13  10     2920.16     3479.94    543.13 o 
   2  13  10     8138.06     8566.30    685.69 o 
   3  13  10     3640.62     4401.66    538.91 o 
   4  13  10      110.34     -171.99    344.53 o 
   5  13  10      499.92      312.38    400.88 o 
   6  13  10     3057.17     4624.58    979.57 o 
   7  13  10     4704.08     5859.02   1614.36 o 
  -6  14  10      157.25      281.37    571.14 o 
  -5  14  10        1.08      139.80    432.45 o 
  -4  14  10      326.64     -143.35    362.38 o 
  -3  14  10      301.89      436.28    367.80 o 
  -2  14  10      445.41      547.70    347.33 o 
  -1  14  10     2075.68     3084.19    634.01 o 
   0  14  10     4276.28     3296.76    674.82 o 
   1  14  10     8890.31     9261.28    840.15 o 
   2  14  10     8305.68     7747.24    805.27 o 
   3  14  10     5982.43     6047.77    907.75 o 
   4  14  10     2958.50     2932.43    837.52 o 
   5  14  10     3927.02     4777.60    994.76 o 
   6  14  10     3957.75     6619.90   1756.61 o 
  -5  15  10     1567.13      781.10    705.84 o 
  -4  15  10     1655.04     1780.77    757.89 o 
  -3  15  10      795.49      831.62    625.01 o 
  -2  15  10     2425.45     2440.38   1145.45 o 
   2  15  10     1116.46     2043.59   1050.62 o 
   3  15  10        1.76     -636.36    855.97 o 
   4  15  10     1433.94     1661.78   1257.50 o 
  -3  16  10      173.96     -698.75   1048.12 o 
 -12   1  11     7300.19     6148.50   1252.51 o 
 -11   1  11     5550.50     5232.51    788.40 o 
 -10   1  11     2739.36     2641.04    285.31 o 
  -9   1  11     4627.25     4366.01    317.07 o 
  -8   1  11     8893.45     8249.15    345.67 o 
  -7   1  11    17933.76    17794.49    400.09 o 
  -6   1  11    36436.25    35172.81    857.06 o 
  -5   1  11     9907.70     9767.48    265.23 o 
  -4   1  11     1176.71     1617.32     84.65 o 
  -3   1  11     5313.06     5345.62    145.55 o 
  -2   1  11      185.24      181.81     52.36 o 
  -1   1  11      203.17      219.46     45.69 o 
   0   1  11     2542.04     2669.10     87.11 o 
   1   1  11     8149.12     8871.09    172.15 o 
   2   1  11    13552.40    15119.53    249.02 o 
   3   1  11     2985.85     3045.44    103.53 o 
   4   1  11     9506.79     9069.33    238.98 o 
   5   1  11    29014.38    28083.71    547.89 o 
   6   1  11    17054.18    16660.70    456.60 o 
   7   1  11     5548.25     5341.45    247.62 o 
   8   1  11     7718.28     7858.05    487.45 o 
   9   1  11     3348.58     3277.77    419.24 o 
  10   1  11     6038.08     5960.45    657.48 o 
  11   1  11    10483.54    13174.27   1673.13 o 
 -12   2  11     3187.03     1719.17    933.33 o 
 -11   2  11      248.56      259.21    324.49 o 
 -10   2  11        0.32     -206.34    206.34 o 
  -9   2  11      370.72      469.31    268.10 o 
  -8   2  11     5593.54     5266.77    299.42 o 
  -7   2  11     7226.27     7078.78    260.20 o 
  -6   2  11    13852.48    13528.96    350.50 o 
  -5   2  11    24768.43    25090.18    507.05 o 
  -4   2  11    17010.97    16225.29    354.36 o 
  -3   2  11    42066.29    41544.08    607.47 o 
  -2   2  11    66929.02    66600.51    838.00 o 
  -1   2  11    79790.65    79591.57   1032.00 o 
   0   2  11    54147.85    52211.98    660.46 o 
   1   2  11    68194.37    68234.76    836.04 o 
   2   2  11    42285.65    41224.54    540.40 o 
   3   2  11    21430.46    20796.36    338.16 o 
   4   2  11    24745.64    24186.18    443.16 o 
   5   2  11    12895.24    12789.95    341.00 o 
   6   2  11     5825.43     5632.95    266.55 o 
   7   2  11     2052.37     1997.76    202.46 o 
   8   2  11      813.08     1283.34    237.25 o 
   9   2  11       19.07       87.26    275.87 o 
  10   2  11      537.64      907.41    344.08 o 
  11   2  11     1718.64     2508.74    671.42 o 
 -12   3  11     5062.47     4935.27    709.65 o 
 -11   3  11    10172.01    10578.64    745.43 o 
 -10   3  11    13497.67    12592.69    676.49 o 
  -9   3  11    16800.02    17146.37    681.08 o 
  -8   3  11    23878.81    24474.74    790.93 o 
  -7   3  11    25973.27    26974.37    625.30 o 
  -6   3  11     1175.01     1521.28    136.20 o 
  -5   3  11     2935.00     3086.00    144.67 o 
  -4   3  11     9904.83    10116.29    277.89 o 
  -3   3  11     4886.60     5105.19    137.32 o 
  -2   3  11    24839.57    24226.22    386.09 o 
  -1   3  11     9809.45     9928.97    250.46 o 
   0   3  11     1748.45     1737.78     87.60 o 
   1   3  11    26047.16    27456.57    415.26 o 
   2   3  11    22426.02    23544.71    393.63 o 
   3   3  11    12255.28    11942.36    268.46 o 
   4   3  11     1156.68     1161.20    109.91 o 
   5   3  11      369.52      488.59     93.76 o 
   6   3  11    29045.66    29082.18    717.63 o 
   7   3  11    33820.52    34889.38    964.00 o 
   8   3  11    22151.68    20760.40    770.11 o 
   9   3  11    14381.16    13559.91    786.75 o 
  10   3  11     8294.29     7848.86   1049.87 o 
  11   3  11     1693.84     1450.20    671.17 o 
 -12   4  11       38.40      198.87    498.19 o 
 -11   4  11       10.90      237.08    349.75 o 
 -10   4  11     1047.02     1141.44    317.25 o 
  -9   4  11      758.97      955.77    253.15 o 
  -8   4  11      434.05      370.43    176.01 o 
  -7   4  11      315.93      465.29    132.18 o 
  -6   4  11      938.70      910.42    122.49 o 
  -5   4  11     4775.11     5342.88    215.47 o 
  -4   4  11    12442.03    12095.73    264.46 o 
  -3   4  11    11321.16    11454.30    225.80 o 
  -2   4  11      422.16      422.54     66.32 o 
  -1   4  11      186.13      254.64     64.16 o 
   0   4  11       23.14       99.72     59.34 o 
   1   4  11      190.17      292.39     67.17 o 
   2   4  11    14418.86    13902.83    297.49 o 
   3   4  11    13771.96    13815.17    321.65 o 
   4   4  11     1340.74     1251.31    122.05 o 
   5   4  11      467.88      289.58    106.38 o 
   6   4  11      127.50      241.89    121.07 o 
   7   4  11        2.18      -84.93    174.54 o 
   8   4  11      886.67      997.76    242.33 o 
   9   4  11     2503.94     3095.80    423.93 o 
  10   4  11      109.38       55.40    389.94 o 
  11   4  11      731.18     1439.67   1060.60 o 
 -12   5  11      109.43      361.85    883.42 o 
 -11   5  11     7115.48     6332.86    758.40 o 
 -10   5  11     7388.83     6974.47    596.30 o 
  -9   5  11     6404.88     5822.01    522.92 o 
  -8   5  11     4035.74     3840.15    381.24 o 
  -7   5  11     1849.99     1605.52    186.03 o 
  -6   5  11      473.78      560.79    117.66 o 
  -5   5  11     5167.78     4929.52    215.62 o 
  -4   5  11     7510.25     8050.19    214.46 o 
  -3   5  11       56.39      221.05     69.73 o 
  -2   5  11      248.81      269.73     65.88 o 
  -1   5  11     8980.30     9847.54    269.55 o 
   0   5  11     1064.12     1102.34     85.09 o 
   1   5  11      912.47      966.53     89.03 o 
   2   5  11     1077.09     1203.28    108.40 o 
   3   5  11     6780.62     6852.95    234.56 o 
   4   5  11     4213.37     4268.25    177.40 o 
   5   5  11      635.37      790.72    141.75 o 
   6   5  11     2822.22     2438.70    195.59 o 
   7   5  11     3059.69     2894.69    359.53 o 
   8   5  11     3125.83     3473.72    340.19 o 
   9   5  11     8469.71     9730.02    676.32 o 
  10   5  11     6493.86     6573.93    671.96 o 
  11   5  11      865.78     1147.95   1103.03 o 
 -11   6  11       18.85     -535.45    535.45 o 
 -10   6  11     1050.56      697.60    463.72 o 
  -9   6  11      348.81      490.12    343.85 o 
  -8   6  11       40.35      -48.66    285.94 o 
  -7   6  11     6138.42     5552.01    380.39 o 
  -6   6  11     7843.69     8109.08    297.01 o 
  -5   6  11    14471.57    14983.35    417.98 o 
  -4   6  11    47506.63    47135.66    769.51 o 
  -3   6  11    46556.11    46506.71    743.01 o 
  -2   6  11    24508.23    25292.14    431.02 o 
  -1   6  11    15099.43    14633.71    299.64 o 
   0   6  11    28183.35    28205.05    530.05 o 
   1   6  11    31250.82    30816.97    589.51 o 
   2   6  11    35890.40    35501.82    650.42 o 
   3   6  11    40444.77    39104.79    751.50 o 
   4   6  11    12910.48    12846.24    351.67 o 
   5   6  11    12232.96    12812.02    408.46 o 
   6   6  11     5819.08     5670.28    382.34 o 
   7   6  11       51.96       35.57    223.28 o 
   8   6  11      466.50      787.15    279.50 o 
   9   6  11      672.61      466.13    390.81 o 
  10   6  11      182.76      145.01    508.34 o 
  11   6  11       43.42     -104.81    905.88 o 
 -11   7  11     6593.62     6363.39   1004.71 o 
 -10   7  11     5801.19     6779.21    972.10 o 
  -9   7  11    14587.08    14747.97   1174.14 o 
  -8   7  11     7165.82     8046.11    987.18 o 
  -7   7  11    11299.84    10633.98    941.81 o 
  -6   7  11    24192.28    25562.07    720.20 o 
  -5   7  11    13436.84    13467.73    404.12 o 
  -4   7  11    12181.85    11934.30    286.62 o 
  -3   7  11     1111.29     1292.69    107.65 o 
  -2   7  11      864.54      822.59     92.59 o 
  -1   7  11      982.31      924.43    107.65 o 
   0   7  11     4779.83     5003.12    211.93 o 
   1   7  11     1443.69     1581.99    130.42 o 
   2   7  11     3459.68     3456.49    165.32 o 
   3   7  11     7816.08     7814.52    294.35 o 
   4   7  11    33330.00    33017.70    707.75 o 
   5   7  11    24864.47    24580.93    683.39 o 
   6   7  11     6172.78     6043.88    450.10 o 
   7   7  11     3563.07     3238.34    682.87 o 
   8   7  11    12335.53    11186.20    929.60 o 
   9   7  11     9251.53     8066.23    932.33 o 
  10   7  11    13148.19    12890.84   2494.04 o 
 -11   8  11      273.00     -499.11    943.31 o 
 -10   8  11     3705.72     2585.82    869.69 o 
  -9   8  11      139.62      335.02    504.53 o 
  -8   8  11      908.60     1056.03    386.24 o 
  -7   8  11     3689.67     4048.87    624.15 o 
  -6   8  11     3432.20     3432.64    399.33 o 
  -5   8  11      110.41      260.50    182.18 o 
  -4   8  11      761.02      891.72    154.79 o 
  -3   8  11       60.66      139.53     95.54 o 
  -2   8  11     6601.84     6579.21    239.65 o 
  -1   8  11    10852.39    10410.03    325.76 o 
   0   8  11    16324.44    16378.83    428.22 o 
   1   8  11    10104.12     9534.50    332.55 o 
   2   8  11      415.35      379.44    112.23 o 
   3   8  11     3923.62     3811.23    302.44 o 
   4   8  11     3745.26     3931.57    330.79 o 
   5   8  11     6495.65     6062.27    339.16 o 
   6   8  11     5950.39     6331.11    540.03 o 
   7   8  11     2417.02     2220.08    405.91 o 
   8   8  11      683.43      585.89    363.77 o 
   9   8  11     2405.83     3404.95   1181.51 o 
  10   8  11       73.96      -42.42    935.83 o 
 -10   9  11     1095.82     1583.16    727.86 o 
  -9   9  11     3207.60     4315.86    887.78 o 
  -8   9  11      162.26      292.23    371.06 o 
  -7   9  11     4896.77     4218.94    533.84 o 
  -6   9  11     4359.26     4523.57    360.30 o 
  -5   9  11      334.69      458.32    205.64 o 
  -4   9  11       45.91      126.76    185.79 o 
  -3   9  11      288.37      131.68    121.27 o 
  -2   9  11      648.21      419.68    122.72 o 
  -1   9  11      437.85      320.25    133.90 o 
   0   9  11      923.67      805.28    146.36 o 
   1   9  11     2811.84     2836.28    199.19 o 
   2   9  11     8867.03     8368.62    315.28 o 
   3   9  11      947.69     1009.17    140.13 o 
   4   9  11     4216.06     4160.77    362.00 o 
   5   9  11     1337.44     1541.59    308.80 o 
   6   9  11     3788.32     4134.64    469.03 o 
   7   9  11     5544.68     5470.97   1123.35 o 
   8   9  11     3630.46     3130.11    576.61 o 
   9   9  11      842.77     1464.69    609.70 o 
 -10  10  11     1458.13      389.30    980.74 o 
  -9  10  11     2854.00     1544.67    704.54 o 
  -8  10  11     9755.48     9293.03   2538.96 o 
  -7  10  11     7885.03     7705.65    705.95 o 
  -6  10  11     6316.01     6529.95    496.06 o 
  -5  10  11     3879.13     4324.81    374.58 o 
  -4  10  11     6489.39     6553.02    454.09 o 
  -3  10  11    25442.48    25282.48    851.06 o 
  -2  10  11    48851.95    48747.67   1146.89 o 
  -1  10  11    32731.61    32041.28    750.54 o 
   0  10  11    24545.25    24300.71    652.66 o 
   1  10  11    27924.10    27371.69    889.01 o 
   2  10  11    18666.54    17161.19    848.33 o 
   3  10  11     6967.55     7203.48    430.61 o 
   4  10  11    12898.28    13238.67    697.93 o 
   5  10  11     7306.14     7140.93    598.50 o 
   6  10  11     2434.65     2874.76    437.04 o 
   7  10  11     4350.10     4333.13    687.97 o 
   8  10  11      330.82      513.45    463.65 o 
   9  10  11      599.84      326.91    975.75 o 
  -9  11  11    12164.51     9302.35   1856.43 o 
  -8  11  11    23659.94    22951.50   2077.28 o 
  -7  11  11    11735.25    12814.63   1927.55 o 
  -6  11  11     7397.15     6776.34    702.68 o 
  -5  11  11     5993.48     6355.89    514.21 o 
  -4  11  11     5320.91     4890.33    529.54 o 
  -3  11  11     4122.52     3764.14    345.95 o 
  -2  11  11     3942.28     3796.57    336.72 o 
  -1  11  11       83.17       15.01    154.51 o 
   0  11  11     2538.69     2928.12    237.48 o 
   1  11  11     2068.79     1931.25    218.89 o 
   2  11  11     6884.34     6692.62    365.63 o 
   3  11  11     6722.27     7659.26    541.05 o 
   4  11  11     4459.14     4417.08    539.87 o 
   5  11  11     6990.73     7207.12    638.16 o 
   6  11  11    15599.09    15729.96    942.75 o 
   7  11  11    15148.86    14496.55    941.75 o 
   8  11  11    16039.81    19597.93   2637.53 o 
  -8  12  11       31.60     -587.17    608.54 o 
  -7  12  11      421.54      632.61    893.71 o 
  -6  12  11      197.37      252.90    328.86 o 
  -5  12  11     2846.21     2491.44    400.59 o 
  -4  12  11    14462.59    14787.98    730.91 o 
  -3  12  11    17476.21    16619.03    710.75 o 
  -2  12  11     6288.18     5430.18    450.22 o 
  -1  12  11     1851.13     2019.22    294.73 o 
   0  12  11     2048.91     2012.68    283.16 o 
   1  12  11      784.80      714.40    221.31 o 
   2  12  11    11804.21    12360.87    781.30 o 
   3  12  11    13195.17    15359.88    894.73 o 
   4  12  11     4346.97     3995.52    519.71 o 
   5  12  11      918.33      839.05    380.55 o 
   6  12  11       15.49      140.86    395.72 o 
   7  12  11      966.88      960.39    764.70 o 
   8  12  11       21.97     -651.33   1040.64 o 
  -7  13  11       65.16      350.07    607.95 o 
  -6  13  11       88.78      169.01    566.36 o 
  -5  13  11       55.63       13.95    353.31 o 
  -4  13  11       56.48       14.28    299.61 o 
  -3  13  11       72.75       77.12    292.27 o 
  -2  13  11       49.71     -235.74    262.28 o 
  -1  13  11       25.09      299.20    303.14 o 
   0  13  11       32.91     -188.03    293.33 o 
   1  13  11      339.36      786.90    399.20 o 
   2  13  11        4.51      201.67    344.01 o 
   3  13  11       23.97      217.78    339.11 o 
   4  13  11       11.51      166.55    385.16 o 
   5  13  11      209.78      -11.97    406.65 o 
   6  13  11      150.23      -67.12    665.00 o 
   7  13  11      117.94      925.84   1140.46 o 
  -6  14  11     1235.50     1310.76    705.23 o 
  -5  14  11     2843.20     3329.32    533.67 o 
  -4  14  11     9023.52     8804.22    732.76 o 
  -3  14  11     4989.47     6619.20    650.57 o 
  -2  14  11     2221.77     2418.97    525.89 o 
  -1  14  11     3373.69     3795.81    599.06 o 
   0  14  11     3539.44     3887.03    733.56 o 
   1  14  11     2838.74     2903.56    568.14 o 
   2  14  11    10773.49    11125.91    947.95 o 
   3  14  11    11827.95    11413.33   1936.28 o 
   4  14  11     3522.71     5624.50   2049.83 o 
   5  14  11      424.65      103.04    726.92 o 
   6  14  11      234.66     1035.65   1237.78 o 
  -5  15  11     2103.55     1405.56    757.90 o 
  -4  15  11     4793.31     4164.55    884.36 o 
  -3  15  11     1589.13     1784.06   1115.50 o 
  -2  15  11     1068.78        7.49   1020.67 o 
   2  15  11     2414.37     1150.44   1055.61 o 
   3  15  11     3668.00     2936.99   1287.45 o 
   4  15  11     1626.33     1961.24   1294.93 o 
  -3  16  11     3087.89     1871.40   1342.35 o 
 -12   0  12     2951.11     3513.46   1050.62 o 
 -11   0  12     4261.63     5996.27   1105.52 o 
 -10   0  12     7557.82     7947.31    609.00 o 
  -9   0  12    14355.98    15102.85    841.05 o 
  -8   0  12    16609.50    17939.26    909.08 o 
  -7   0  12    10911.09    11547.53    763.91 o 
  -6   0  12    31824.13    31333.30   1068.57 o 
  -5   0  12    39743.34    40560.11    977.91 o 
  -4   0  12    84239.73    84691.12   1854.23 o 
  -3   0  12    29400.35    27481.11    637.23 o 
  -2   0  12    34933.71    34269.84    667.89 o 
  -1   0  12     3002.49     3357.86    147.14 o 
   0   0  12     5972.84     5782.05    185.19 o 
   1   0  12    17784.15    18287.79    388.37 o 
   2   0  12     7473.03     6723.23    218.24 o 
   3   0  12    35175.44    34082.66    675.37 o 
   4   0  12     1815.13     1776.07    162.79 o 
   5   0  12     7529.42     7726.97    347.63 o 
   6   0  12    11964.79    12391.72    516.51 o 
   7   0  12    11258.84    11118.10    577.57 o 
   8   0  12     4218.71     4852.54   1761.60 o 
   9   0  12     2927.04     2228.18    534.15 o 
  10   0  12     2042.34     1467.12    541.02 o 
  11   0  12    13750.64    15845.14   1953.75 o 
 -12   1  12     6216.81     8364.28   1417.21 o 
 -11   1  12     3801.18     4040.10    594.57 o 
 -10   1  12     1938.14     1937.80    312.27 o 
  -9   1  12     1030.65      913.77    192.20 o 
  -8   1  12     2618.93     2499.09    214.97 o 
  -7   1  12     5941.17     5507.10    212.36 o 
  -6   1  12     1944.91     2127.29    147.88 o 
  -5   1  12      356.46      477.39     84.79 o 
  -4   1  12     6419.92     6467.77    173.78 o 
  -3   1  12     3408.46     3673.82    133.59 o 
  -2   1  12     4591.95     4679.88    169.56 o 
  -1   1  12     3817.45     3968.89    112.47 o 
   0   1  12    12009.33    12429.69    211.99 o 
   1   1  12     7914.20     7199.28    152.90 o 
   2   1  12    20663.15    19153.41    310.35 o 
   3   1  12    26924.76    26608.34    403.98 o 
   4   1  12    20738.12    20155.01    376.23 o 
   5   1  12     6259.33     6010.20    212.98 o 
   6   1  12    11567.38    10657.44    354.16 o 
   7   1  12    21130.69    21061.96    572.01 o 
   8   1  12    14176.51    13532.18    735.32 o 
   9   1  12     4058.86     4182.55    462.97 o 
  10   1  12     1240.85     1029.81    364.97 o 
  11   1  12      247.47      -89.51    527.95 o 
 -12   2  12     1568.80     1741.63    923.35 o 
 -11   2  12     2296.91     2425.24    508.60 o 
 -10   2  12     1271.51     1766.36    322.85 o 
  -9   2  12      131.31       33.70    194.74 o 
  -8   2  12     4286.31     4287.67    307.74 o 
  -7   2  12      502.75      605.21    108.44 o 
  -6   2  12     4423.56     4282.10    217.67 o 
  -5   2  12     4396.19     4534.85    179.09 o 
  -4   2  12     4435.80     4804.18    188.26 o 
  -3   2  12      553.04      543.76     71.20 o 
  -2   2  12    10484.00    10932.51    221.26 o 
  -1   2  12    23138.88    23618.97    361.22 o 
   0   2  12     1241.17     1348.99     74.61 o 
   1   2  12     5521.38     5914.44    159.05 o 
   2   2  12        2.02       56.24     51.10 o 
   3   2  12        4.28       88.97     56.15 o 
   4   2  12     2023.99     2077.18    118.99 o 
   5   2  12    14339.03    14640.18    370.99 o 
   6   2  12     3443.19     3317.78    198.81 o 
   7   2  12      948.11      421.98    190.05 o 
   8   2  12       39.70      -41.37    211.67 o 
   9   2  12     1863.82     2039.58    382.64 o 
  10   2  12      210.92       -2.79    324.20 o 
  11   2  12      743.58     1140.73    638.08 o 
 -12   3  12      894.17     1827.60    748.29 o 
 -11   3  12     4387.81     4327.63    618.04 o 
 -10   3  12     7250.19     7721.90    617.16 o 
  -9   3  12     4351.42     4524.06    395.59 o 
  -8   3  12     1295.82     1264.16    241.06 o 
  -7   3  12      384.14      249.32    129.74 o 
  -6   3  12     5802.05     5527.66    305.07 o 
  -5   3  12     5379.51     5461.22    202.64 o 
  -4   3  12     1183.11      931.43     91.69 o 
  -3   3  12     1006.84     1094.17     76.47 o 
  -2   3  12    18155.81    17975.05    325.61 o 
  -1   3  12    33320.34    32976.69    510.69 o 
   0   3  12    52652.39    54012.45    711.72 o 
   1   3  12    38585.89    38131.72    563.92 o 
   2   3  12     5937.27     5419.25    175.88 o 
   3   3  12     7533.20     7464.55    226.30 o 
   4   3  12    22896.07    23423.46    492.09 o 
   5   3  12    19689.31    19745.72    667.44 o 
   6   3  12    22425.70    23370.63    550.54 o 
   7   3  12     7041.97     7798.46    507.02 o 
   8   3  12     3532.51     4093.19    345.98 o 
   9   3  12     1385.64     1152.65    343.76 o 
  10   3  12     1896.06     2095.96    425.61 o 
  11   3  12      436.79      -66.50    513.73 o 
 -12   4  12      486.09      671.33    485.91 o 
 -11   4  12     5782.44     7504.70   1177.20 o 
 -10   4  12    10858.82    12122.68   1092.38 o 
  -9   4  12    17140.89    16659.15    747.37 o 
  -8   4  12    32500.82    31747.57   1134.86 o 
  -7   4  12    36383.21    36475.40    793.56 o 
  -6   4  12    49538.61    49280.64    995.76 o 
  -5   4  12    38992.23    38921.82    758.16 o 
  -4   4  12    31818.04    32106.79    546.73 o 
  -3   4  12    10363.05     9983.65    220.40 o 
  -2   4  12    50014.09    49533.82    722.39 o 
  -1   4  12    60407.83    59336.80    821.75 o 
   0   4  12    28752.82    29327.15    485.29 o 
   1   4  12    10770.06    10403.27    232.24 o 
   2   4  12      155.29      223.33     70.84 o 
   3   4  12     4385.84     4172.01    230.94 o 
   4   4  12      928.76      769.65    108.25 o 
   5   4  12      816.71      695.24    113.15 o 
   6   4  12      832.24      868.76    142.16 o 
   7   4  12     5222.78     5749.18    387.94 o 
   8   4  12    12670.39    13393.58    618.69 o 
   9   4  12    29458.79    29352.34   1318.22 o 
  10   4  12    23267.29    25225.59   1350.54 o 
  11   4  12     9103.69     8635.32   1057.98 o 
 -11   5  12     5177.43     4941.80   1110.73 o 
 -10   5  12     2464.98     3189.22    577.62 o 
  -9   5  12     1968.27     1052.29    374.65 o 
  -8   5  12     2554.22     2621.13    359.07 o 
  -7   5  12      606.32      692.11    163.49 o 
  -6   5  12      403.26      373.62    118.32 o 
  -5   5  12      260.16      343.32    104.10 o 
  -4   5  12    12284.94    11918.98    265.70 o 
  -3   5  12    12943.44    12619.36    261.22 o 
  -2   5  12    21809.70    21359.89    381.08 o 
  -1   5  12    17269.63    16882.56    328.18 o 
   0   5  12    16029.81    15263.82    317.85 o 
   1   5  12    12750.34    12232.23    273.70 o 
   2   5  12    47859.80    46904.64    825.25 o 
   3   5  12    50658.19    50504.59    886.24 o 
   4   5  12    37033.61    36087.49    695.20 o 
   5   5  12    33834.35    33578.35    666.27 o 
   6   5  12    18376.62    18411.32    582.81 o 
   7   5  12     7159.99     6945.44    432.33 o 
   8   5  12     4867.02     5225.05    400.95 o 
   9   5  12     3236.30     2479.01    424.65 o 
  10   5  12     1382.63     1715.91    461.34 o 
  11   5  12     1356.47      766.13   1005.70 o 
 -11   6  12     2591.62     2208.52    772.83 o 
 -10   6  12     1169.50      937.30    460.34 o 
  -9   6  12     2250.25     2767.09    651.03 o 
  -8   6  12      468.06       49.26    354.37 o 
  -7   6  12     2099.09     2325.02    315.69 o 
  -6   6  12    11331.34    11161.83    371.38 o 
  -5   6  12     6705.95     6574.27    242.10 o 
  -4   6  12     6387.72     6314.40    203.15 o 
  -3   6  12     7570.97     7670.19    211.10 o 
  -2   6  12      557.86      691.53     84.65 o 
  -1   6  12     1549.43     1473.01    107.58 o 
   0   6  12      117.25        5.01     75.46 o 
   1   6  12     4936.95     5217.36    198.02 o 
   2   6  12      702.65      575.15     91.41 o 
   3   6  12      274.39      333.79    111.01 o 
   4   6  12     4955.96     4967.11    231.99 o 
   5   6  12    12186.09    12133.67    412.07 o 
   6   6  12     1270.29     1232.55    206.61 o 
   7   6  12      447.98      557.11    247.38 o 
   8   6  12     2171.01     2192.76    405.26 o 
   9   6  12      674.85      950.52    471.61 o 
  10   6  12     1737.51     2879.15    697.30 o 
 -11   7  12      255.08      398.44    641.09 o 
 -10   7  12      159.47      795.29    600.42 o 
  -9   7  12      718.72      442.46    382.16 o 
  -8   7  12     1467.22     1465.46    550.14 o 
  -7   7  12     2205.80     1918.43    242.63 o 
  -6   7  12     1041.46     1023.99    156.10 o 
  -5   7  12      794.21      674.99    123.28 o 
  -4   7  12     1155.02     1291.11    113.75 o 
  -3   7  12     2900.76     2950.42    141.94 o 
  -2   7  12       82.89       68.07     78.65 o 
  -1   7  12     1536.74     1781.39    127.19 o 
   0   7  12      179.53      154.22     91.72 o 
   1   7  12       79.24      -19.12     94.43 o 
   2   7  12     3392.87     3266.12    170.60 o 
   3   7  12     3241.76     3161.41    197.45 o 
   4   7  12     7337.72     7984.30    359.88 o 
   5   7  12     5615.79     5663.83    304.34 o 
   6   7  12     7326.80     7762.96    472.03 o 
   7   7  12      763.12      617.33    301.05 o 
   8   7  12      114.83       14.98    312.27 o 
   9   7  12     1212.66     1646.07    597.95 o 
  10   7  12      484.58      661.32    895.90 o 
 -10   8  12     5393.21     4624.87    871.09 o 
  -9   8  12     6477.10     6663.74    704.14 o 
  -8   8  12     5157.14     6050.73    748.71 o 
  -7   8  12     8120.21     9961.74    869.97 o 
  -6   8  12    25918.31    25588.84   1331.43 o 
  -5   8  12    27175.29    26933.51    663.72 o 
  -4   8  12    15128.50    15722.76    371.64 o 
  -3   8  12    22780.61    23519.53    461.28 o 
  -2   8  12     9605.60    10114.50    279.03 o 
  -1   8  12     2287.77     2293.07    160.00 o 
   0   8  12     9459.43     9781.86    334.09 o 
   1   8  12     3911.40     4168.89    242.13 o 
   2   8  12     4503.13     4311.12    282.13 o 
   3   8  12     3103.50     3075.46    207.70 o 
   4   8  12       21.81       40.00    133.26 o 
   5   8  12     1314.48     1469.35    263.71 o 
   6   8  12     1778.88     1732.00    349.99 o 
   7   8  12     1309.61     1348.08    372.67 o 
   8   8  12     7884.07     7385.66    637.65 o 
   9   8  12     2842.90     2958.52    693.48 o 
  10   8  12     3302.77     2946.98   1359.82 o 
 -10   9  12    12493.60    12139.75   1337.37 o 
  -9   9  12     8333.58     7575.47   1054.66 o 
  -8   9  12      264.12      300.31    389.42 o 
  -7   9  12      130.20      192.80    350.67 o 
  -6   9  12     1423.89     1736.38    276.18 o 
  -5   9  12      655.43      396.40    274.97 o 
  -4   9  12      767.84      702.26    203.50 o 
  -3   9  12       97.11      392.17    155.63 o 
  -2   9  12     5540.99     5649.47    263.46 o 
  -1   9  12    15164.88    14736.39    442.57 o 
   0   9  12    29617.79    30124.88    736.92 o 
   1   9  12    23824.43    23566.23    784.57 o 
   2   9  12    10438.04    10526.30    407.04 o 
   3   9  12     5842.60     5779.75    360.87 o 
   4   9  12    14665.03    14821.60    527.32 o 
   5   9  12    20074.77    19867.83    875.83 o 
   6   9  12    14789.28    12090.26    780.83 o 
   7   9  12    16378.83    19344.29   1035.02 o 
   8   9  12     9630.63    10348.90    799.15 o 
   9   9  12     3342.80     3502.56    750.98 o 
 -10  10  12     2539.85     3426.12   1317.39 o 
  -9  10  12      610.53     1053.18    627.92 o 
  -8  10  12      967.22     1395.88    625.33 o 
  -7  10  12     2823.08     2634.43    692.70 o 
  -6  10  12     1767.46     1488.29    324.24 o 
  -5  10  12     1999.65     1751.67    288.27 o 
  -4  10  12     4261.50     4121.40    344.19 o 
  -3  10  12     3655.28     3458.12    311.74 o 
  -2  10  12     5138.85     5399.22    314.59 o 
  -1  10  12     8659.10     8537.83    369.97 o 
   0  10  12     1004.67      850.62    168.19 o 
   1  10  12     4014.13     3983.55    332.72 o 
   2  10  12     3860.99     3913.79    515.38 o 
   3  10  12      927.72      838.61    184.50 o 
   4  10  12       20.52       27.52    237.17 o 
   5  10  12      534.99      273.86    300.99 o 
   6  10  12       19.67     -149.76    304.43 o 
   7  10  12      371.48      479.64    368.25 o 
   8  10  12      183.93     1075.63   1266.36 o 
   9  10  12     1439.68     3550.90   1372.29 o 
  -9  11  12      512.13     2502.77   1322.38 o 
  -8  11  12        5.70     -234.56    526.72 o 
  -7  11  12      151.16     -315.18    392.99 o 
  -6  11  12     1513.95     1699.12    350.11 o 
  -5  11  12     3104.80     3567.84    420.47 o 
  -4  11  12       71.92      347.51    232.50 o 
  -3  11  12       22.20       92.19    202.74 o 
  -2  11  12      863.08      865.39    234.68 o 
  -1  11  12     1657.32     2058.52    386.09 o 
   0  11  12     7083.65     7197.19    362.90 o 
   1  11  12     6525.38     6925.51    383.64 o 
   2  11  12     2165.12     2344.28    308.17 o 
   3  11  12      725.98      309.02    269.62 o 
   4  11  12      437.61      704.31    323.96 o 
   5  11  12       21.09     -148.64    313.26 o 
   6  11  12      481.39      388.55    372.24 o 
   7  11  12     4551.39     4377.31    592.10 o 
   8  11  12     3156.80     2667.48   1302.42 o 
  -8  12  12    14081.22    16730.15   1630.69 o 
  -7  12  12    13097.82    11785.16   1741.63 o 
  -6  12  12     8999.03     9533.32    692.48 o 
  -5  12  12     6566.05     6467.78    514.08 o 
  -4  12  12    16292.78    16336.74    719.28 o 
  -3  12  12    14858.51    14619.80    667.88 o 
  -2  12  12    13978.79    14288.68    713.17 o 
  -1  12  12    10673.60     9623.97    567.52 o 
   0  12  12     1143.26      975.07    249.46 o 
   1  12  12     1076.77      793.45    227.34 o 
   2  12  12     2162.57     2001.59    393.53 o 
   3  12  12     1894.66     2032.23    417.44 o 
   4  12  12       52.13      285.30    337.81 o 
   5  12  12      774.43     1301.76    418.97 o 
   6  12  12     2891.10     2735.93    536.95 o 
   7  12  12     5046.09     5134.37   1206.47 o 
  -7  13  12     1374.56     1076.08    757.90 o 
  -6  13  12      984.92     1145.31    546.22 o 
  -5  13  12        3.98      560.79    466.58 o 
  -4  13  12    10592.29    11729.70    977.15 o 
  -3  13  12    12134.57    12762.24   1109.70 o 
  -2  13  12     8720.91     8482.96    964.22 o 
  -1  13  12    10726.52    10295.90    707.00 o 
   0  13  12     7035.87     6402.30    773.64 o 
   1  13  12     6074.94     4431.42    631.12 o 
   2  13  12    20680.09    18280.53   1018.40 o 
   3  13  12    30808.39    29849.19   1377.98 o 
   4  13  12    21538.93    21381.67   1934.05 o 
   5  13  12    16748.92    16562.90   1252.01 o 
   6  13  12    10459.34     9783.99   1966.23 o 
  -6  14  12     3860.44     3206.51   1192.87 o 
  -5  14  12     3050.23     2122.26    556.45 o 
  -4  14  12     1750.82     1782.57    510.43 o 
  -3  14  12     4687.43     4605.07    547.51 o 
  -2  14  12     7899.62     8308.57    668.68 o 
  -1  14  12     7066.84     7430.41    906.49 o 
   0  14  12     1226.30     1148.93    555.44 o 
   1  14  12       40.73       49.68    413.87 o 
   2  14  12       19.93     -117.29    701.25 o 
   3  14  12       12.47     -114.79    933.33 o 
   4  14  12       89.26      366.84    933.33 o 
   5  14  12      135.37     -268.25    778.61 o 
  -5  15  12      464.70      192.16    933.33 o 
  -4  15  12       78.65        1.87    777.36 o 
  -3  15  12      100.43      955.79   1043.13 o 
  -2  15  12      227.30      905.88   1003.20 o 
   3  15  12      264.94      311.94   1020.67 o 
   4  15  12       63.79     -651.33    938.32 o 
  -3  16  12     1605.18     1080.57   1287.45 o 
 -12   1  13      779.06     1122.99    855.97 o 
 -11   1  13        2.85      115.04    396.30 o 
 -10   1  13     2206.82     1889.63    464.57 o 
  -9   1  13     4563.48     4552.40    300.21 o 
  -8   1  13      441.81      802.96    166.09 o 
  -7   1  13      290.18      315.45    101.69 o 
  -6   1  13     6211.50     6789.54    425.25 o 
  -5   1  13     8158.46     7912.69    235.00 o 
  -4   1  13    54784.43    55758.03    825.83 o 
  -3   1  13    40744.55    39583.21    624.66 o 
  -2   1  13    20632.71    20014.10    335.62 o 
  -1   1  13     2709.44     2765.58     99.78 o 
   0   1  13     6433.65     6211.32    176.96 o 
   1   1  13    13250.30    13216.74    246.47 o 
   2   1  13    12210.67    12076.87    237.16 o 
   3   1  13    37106.06    36462.51    568.63 o 
   4   1  13    19816.50    18908.54    355.65 o 
   5   1  13     2475.04     2303.71    138.97 o 
   6   1  13     1097.77     1056.72    148.32 o 
   7   1  13      212.26      214.93    144.77 o 
   8   1  13      347.21      262.00    271.87 o 
   9   1  13      268.88      696.05    336.81 o 
  10   1  13      723.74      921.39    364.83 o 
  11   1  13     2101.41     1437.55    641.47 o 
 -12   2  13    12626.46    12354.14   1734.15 o 
 -11   2  13    12738.87    12805.86   1866.20 o 
 -10   2  13    12895.99    11925.10    720.23 o 
  -9   2  13    20680.24    20307.86    755.24 o 
  -8   2  13    16337.24    16705.42    638.77 o 
  -7   2  13    17492.73    17446.84    408.62 o 
  -6   2  13     7381.58     7459.07    257.11 o 
  -5   2  13     6009.69     6187.26    232.48 o 
  -4   2  13     6385.88     6183.37    202.12 o 
  -3   2  13     8397.73     8263.52    213.03 o 
  -2   2  13     1247.77     1115.36     81.39 o 
  -1   2  13      214.04      235.75     57.40 o 
   0   2  13      169.52       70.74     55.23 o 
   1   2  13    14116.87    14001.43    264.64 o 
   2   2  13    27998.28    27729.73    428.88 o 
   3   2  13    15485.63    15079.52    294.21 o 
   4   2  13    23980.47    23031.75    460.26 o 
   5   2  13    29197.82    28363.55    592.16 o 
   6   2  13    22676.05    23602.90    628.91 o 
   7   2  13    30277.29    30185.92    882.36 o 
   8   2  13    20119.09    18231.12    924.07 o 
   9   2  13    14752.57    14691.39    847.55 o 
  10   2  13    10797.79    11018.84    773.88 o 
  11   2  13     8870.19     8621.66   1608.25 o 
 -12   3  13      808.45      777.77    644.01 o 
 -11   3  13     1253.21      836.63    596.31 o 
 -10   3  13       67.61      -10.49    341.83 o 
  -9   3  13       32.16       68.27    233.88 o 
  -8   3  13    20281.00    20811.06    798.73 o 
  -7   3  13    22268.20    20964.26    538.82 o 
  -6   3  13     9308.50     9309.55    280.63 o 
  -5   3  13     5881.43     5693.22    214.16 o 
  -4   3  13    13202.30    12665.68    305.53 o 
  -3   3  13    21151.60    21732.14    386.53 o 
  -2   3  13    31537.70    31590.47    504.52 o 
  -1   3  13    65635.65    64606.94    881.74 o 
   0   3  13    61864.29    63407.66    870.70 o 
   1   3  13    43867.29    43220.28    651.08 o 
   2   3  13    28532.07    27422.55    448.02 o 
   3   3  13     6372.79     6494.54    206.74 o 
   4   3  13     2157.20     2240.65    138.77 o 
   5   3  13     8723.41     8993.08    294.81 o 
   6   3  13     4061.30     4078.92    193.83 o 
   7   3  13      785.74      436.62    209.52 o 
   8   3  13      525.39      593.45    229.37 o 
   9   3  13     1208.75     1624.45    384.00 o 
  10   3  13     6183.89     6054.29    690.55 o 
  11   3  13     2747.09     3229.97    762.21 o 
 -12   4  13     1368.64      554.80    531.83 o 
 -11   4  13     1407.85      989.05    574.22 o 
 -10   4  13      109.24       36.14    370.01 o 
  -9   4  13       54.31      359.52    239.42 o 
  -8   4  13     1329.15     1162.91    240.30 o 
  -7   4  13     3186.49     3054.44    223.22 o 
  -6   4  13      184.84      292.98    115.29 o 
  -5   4  13     1728.86     1844.75    144.67 o 
  -4   4  13     1548.66     1680.00    157.04 o 
  -3   4  13     1560.96     1716.12     98.17 o 
  -2   4  13       58.19      108.01     65.76 o 
  -1   4  13     1718.08     1868.78    135.91 o 
   0   4  13     1579.00     1558.50    100.79 o 
   1   4  13       99.34       56.73     64.04 o 
   2   4  13       35.90      120.55     76.18 o 
   3   4  13     1035.98     1056.43    109.36 o 
   4   4  13      627.48      692.43    119.93 o 
   5   4  13      941.95      831.87    134.05 o 
   6   4  13     8190.93     8008.03    327.74 o 
   7   4  13     2439.86     2696.43    293.13 o 
   8   4  13      405.85      311.70    233.63 o 
   9   4  13      555.37      776.94    335.78 o 
  10   4  13       68.73      353.64    424.06 o 
  11   4  13      373.93      213.27    573.94 o 
 -11   5  13      806.02     1607.30    550.65 o 
 -10   5  13      407.21      323.31    414.61 o 
  -9   5  13     1086.85     1280.72    393.99 o 
  -8   5  13     3080.66     2876.14    335.07 o 
  -7   5  13    12573.17    12122.64    446.47 o 
  -6   5  13    11965.40    11395.50    483.31 o 
  -5   5  13      666.99      681.35    120.89 o 
  -4   5  13     2198.84     2417.23    152.91 o 
  -3   5  13     1706.32     1876.99    103.44 o 
  -2   5  13     6322.97     6037.40    178.85 o 
  -1   5  13    65073.56    65044.00    999.69 o 
   0   5  13    38586.44    39236.32    828.86 o 
   1   5  13    20015.05    21202.09    417.40 o 
   2   5  13     1743.72     1657.43    135.26 o 
   3   5  13      782.37      758.83    118.24 o 
   4   5  13      155.77      122.84    105.65 o 
   5   5  13    16141.19    15701.09    422.46 o 
   6   5  13    10543.69    10532.54    380.98 o 
   7   5  13       14.86      -24.44    194.19 o 
   8   5  13       45.62      316.88    244.41 o 
   9   5  13      513.83      562.80    371.31 o 
  10   5  13     1101.64     1326.31    535.46 o 
  11   5  13      155.78     -264.53    880.92 o 
 -11   6  13    18515.69    20177.24   1365.77 o 
 -10   6  13    13481.26    14732.24   1753.28 o 
  -9   6  13     8189.69     6686.84    915.16 o 
  -8   6  13     6809.92     8532.87    726.34 o 
  -7   6  13     7569.38     6804.30    416.01 o 
  -6   6  13    16735.54    16384.40    532.47 o 
  -5   6  13    31483.38    30781.38    684.65 o 
  -4   6  13    10402.64    10456.00    276.34 o 
  -3   6  13      209.68      192.53     75.87 o 
  -2   6  13      486.38      466.49     81.14 o 
  -1   6  13     4022.06     4230.34    182.20 o 
   0   6  13     4403.42     4210.89    199.44 o 
   1   6  13       87.04        2.77     83.13 o 
   2   6  13      366.46      290.44    110.44 o 
   3   6  13    17123.58    17392.74    465.16 o 
   4   6  13    29146.16    28337.46    654.39 o 
   5   6  13    39148.71    37931.47    818.41 o 
   6   6  13    26674.99    26234.61    790.80 o 
   7   6  13     8197.58     8329.91    487.57 o 
   8   6  13     6815.40     6982.01    520.97 o 
   9   6  13    14763.08    13521.67   1010.88 o 
  10   6  13    13992.10    12948.48   1243.85 o 
 -11   7  13      844.11      349.37   1005.70 o 
 -10   7  13      245.28     -381.01    463.10 o 
  -9   7  13      344.69        4.65    296.81 o 
  -8   7  13     2498.83     2399.08    481.47 o 
  -7   7  13     2187.74     1915.34    241.54 o 
  -6   7  13    22495.07    22391.39    740.97 o 
  -5   7  13    20851.62    20050.40    525.75 o 
  -4   7  13     7856.24     7865.71    256.00 o 
  -3   7  13    22419.70    22954.19    453.99 o 
  -2   7  13    27485.75    26674.63    492.55 o 
  -1   7  13    28868.21    29077.28    701.35 o 
   0   7  13    32893.76    33351.91    659.64 o 
   1   7  13    36624.27    36206.97    764.12 o 
   2   7  13    12344.95    11997.66    348.67 o 
   3   7  13    18533.78    18701.87    524.09 o 
   4   7  13    19297.23    20148.45    596.56 o 
   5   7  13     4830.22     5497.95    278.95 o 
   6   7  13     4770.57     4303.59    452.35 o 
   7   7  13      316.89      616.36    372.03 o 
   8   7  13      659.06      845.70    361.30 o 
   9   7  13      248.53      243.63    518.40 o 
  10   7  13       47.02      811.05    913.37 o 
 -10   8  13     2922.95     3395.59   1584.54 o 
  -9   8  13     5430.80     5824.69    770.99 o 
  -8   8  13     2001.56     1803.84    446.96 o 
  -7   8  13      478.02      714.89    302.69 o 
  -6   8  13      557.39      522.43    205.55 o 
  -5   8  13       52.38      -86.21    114.55 o 
  -4   8  13     1972.84     1912.16    195.91 o 
  -3   8  13     2572.85     2364.71    162.34 o 
  -2   8  13       33.70      133.23    107.39 o 
  -1   8  13     1767.32     1429.47    158.24 o 
   0   8  13     1415.96     1562.36    151.72 o 
   1   8  13      463.00      474.92    124.03 o 
   2   8  13      531.14      579.66    123.78 o 
   3   8  13     3343.33     3414.75    269.03 o 
   4   8  13     2385.55     2634.12    228.02 o 
   5   8  13      346.18      578.55    174.93 o 
   6   8  13       56.36     -196.53    230.81 o 
   7   8  13      956.34      791.68    348.01 o 
   8   8  13     3522.61     3379.48    499.61 o 
   9   8  13     4055.99     4842.21    814.18 o 
  10   8  13     4181.18     4556.35   1489.58 o 
 -10   9  13     2270.65     1776.57   1085.56 o 
  -9   9  13     1887.44     1773.88   1818.99 o 
  -8   9  13     4550.18     5150.01   1022.24 o 
  -7   9  13       53.09      612.96    326.11 o 
  -6   9  13     1184.19     1205.45    249.51 o 
  -5   9  13     1937.59     2293.75    328.74 o 
  -4   9  13     5655.51     5297.53    387.23 o 
  -3   9  13    15574.29    15389.15    559.35 o 
  -2   9  13     5431.95     5334.76    263.45 o 
  -1   9  13      423.21      349.89    134.80 o 
   0   9  13     1985.15     2087.17    192.09 o 
   1   9  13     6298.99     6500.17    292.37 o 
   2   9  13     2878.73     3087.68    210.59 o 
   3   9  13     6559.94     6639.49    331.11 o 
   4   9  13     2725.67     2576.64    276.60 o 
   5   9  13      149.21      -55.38    230.54 o 
   6   9  13      269.79      -36.52    291.59 o 
   7   9  13       99.78      -35.42    308.18 o 
   8   9  13       69.39      307.19    439.44 o 
   9   9  13        0.83     -244.56   1023.17 o 
  -9  10  13    12689.05    12011.42   1366.14 o 
  -8  10  13    10713.54    10728.34   1023.08 o 
  -7  10  13     9771.73    10156.22    740.14 o 
  -6  10  13     2172.83     2571.34    557.35 o 
  -5  10  13      191.80      234.51    206.01 o 
  -4  10  13     1409.77     1431.47    352.98 o 
  -3  10  13     3123.12     2694.21    296.05 o 
  -2  10  13      808.11      748.12    185.41 o 
  -1  10  13      700.36     1023.05    180.82 o 
   0  10  13      820.99      793.39    176.26 o 
   1  10  13    19042.04    18310.69    543.41 o 
   2  10  13    18129.80    18528.64    632.52 o 
   3  10  13     9065.71     8544.75    407.18 o 
   4  10  13     6233.71     6147.86    493.77 o 
   5  10  13     6150.62     6005.77    572.25 o 
   6  10  13     8110.06     6803.51    615.78 o 
   7  10  13    17932.20    18928.20   1063.22 o 
   8  10  13    15918.34    16941.49   1428.50 o 
   9  10  13    10377.71    14068.33   2303.13 o 
  -9  11  13      992.69       29.95    928.34 o 
  -8  11  13     2499.54     2193.22    753.05 o 
  -7  11  13     7179.43     6316.08    806.46 o 
  -6  11  13     8680.89     9504.15    588.17 o 
  -5  11  13    12824.91    13267.07    875.04 o 
  -4  11  13    17845.35    17166.17    716.79 o 
  -3  11  13    20888.22    21023.57    799.25 o 
  -2  11  13    25206.25    25049.17    878.61 o 
  -1  11  13    19270.90    18103.03    712.03 o 
   0  11  13    13774.86    14587.03    524.12 o 
   1  11  13    15569.39    16574.14    614.60 o 
   2  11  13    15142.92    15416.78    579.68 o 
   3  11  13    10945.58     9936.40    697.72 o 
   4  11  13     4545.11     5064.93    537.25 o 
   5  11  13     2595.04     2647.17    456.22 o 
   6  11  13      137.80      239.08    351.60 o 
   7  11  13       70.08        7.66    445.15 o 
   8  11  13      216.55      885.91   1122.99 o 
  -8  12  13     2583.38     3448.99    875.01 o 
  -7  12  13     1850.96     1880.01    744.94 o 
  -6  12  13     2780.41     3025.84    459.33 o 
  -5  12  13     7816.87     8869.15    936.80 o 
  -4  12  13      695.69      711.61    275.77 o 
  -3  12  13      598.64      535.85    281.58 o 
  -2  12  13      174.58      524.08    269.14 o 
  -1  12  13     1502.19      920.22    281.90 o 
   0  12  13     2907.03     2679.65    324.11 o 
   1  12  13      149.47       96.82    223.54 o 
   2  12  13      505.63      481.07    325.33 o 
   3  12  13     2578.28     2083.88    438.17 o 
   4  12  13     3334.13     3701.04    516.34 o 
   5  12  13    13795.55    13896.70    908.68 o 
   6  12  13    14053.54    16424.09   1249.10 o 
   7  12  13     4724.08     4032.28   1487.09 o 
  -7  13  13       15.49      233.81    716.22 o 
  -6  13  13       52.47      272.28    486.67 o 
  -5  13  13       12.07     -185.68    349.34 o 
  -4  13  13       18.72      110.04    354.97 o 
  -3  13  13       41.73       29.78    324.44 o 
  -2  13  13      516.98      667.37    358.06 o 
  -1  13  13      482.45       34.79    287.33 o 
   0  13  13      171.04      268.91    362.37 o 
   1  13  13      238.38      138.65    379.91 o 
   2  13  13       63.92      131.62    387.28 o 
   3  13  13      344.32      614.19    391.76 o 
   4  13  13      458.21      563.33    411.79 o 
   5  13  13       22.36      227.73    678.12 o 
   6  13  13        4.00     -354.37   1013.19 o 
  -6  14  13     3992.44     4002.34   1237.78 o 
  -5  14  13     8493.17     9860.09    791.10 o 
  -4  14  13     3154.65     2972.60    505.88 o 
  -3  14  13       19.14     -121.18    361.61 o 
  -2  14  13       13.57      346.28    368.95 o 
  -1  14  13      225.83      500.51    429.21 o 
   0  14  13      104.97      220.01    466.62 o 
   1  14  13      490.91      505.40    545.00 o 
   2  14  13      217.06     -738.68    738.68 o 
   3  14  13     8157.45     9030.34   1721.67 o 
   4  14  13     4823.02     1816.50   1190.37 o 
   5  14  13     7872.06     8759.14   1270.22 o 
  -5  15  13     3958.89     5120.34   1327.37 o 
  -4  15  13     6950.19     5326.47    968.61 o 
  -3  15  13     7286.00     5222.65   1434.68 o 
  -2  15  13     7063.11     7648.06   1559.46 o 
   3  15  13     4646.58     3154.11   1332.37 o 
   4  15  13     2455.51     1541.99   1222.81 o 
 -11   0  14     8001.76     8499.04   1307.41 o 
 -10   0  14     4383.53     3626.40    452.42 o 
  -9   0  14       89.96       67.41    297.62 o 
  -8   0  14      771.17      989.08    269.75 o 
  -7   0  14    13668.83    14919.68    784.87 o 
  -6   0  14     2238.64     2613.45    333.44 o 
  -5   0  14      336.57      243.79     97.79 o 
  -4   0  14      221.47      479.06    104.23 o 
  -3   0  14    82385.23    80194.47   1789.38 o 
  -2   0  14    16309.78    16126.12    420.55 o 
  -1   0  14    15388.76    15199.90    399.93 o 
   0   0  14    27187.63    26415.09    582.74 o 
   1   0  14    36023.98    35868.96    707.60 o 
   2   0  14    51313.50    51548.40   1066.52 o 
   3   0  14    91551.69    91090.16   1756.96 o 
   4   0  14    65739.79    64036.98   1305.13 o 
   5   0  14    45600.04    43360.55   1032.64 o 
   6   0  14    46051.89    48473.93   1377.25 o 
   7   0  14    28799.80    29322.60   1317.14 o 
   8   0  14     4195.01     3669.07    614.93 o 
   9   0  14     1345.73     1484.62    523.43 o 
  10   0  14     6058.35     5661.22   1418.59 o 
  11   0  14     1934.83     2432.90   1080.57 o 
 -12   1  14      550.52      456.68    801.07 o 
 -11   1  14     1591.37     1074.50    428.49 o 
 -10   1  14     5978.76     5991.46    463.65 o 
  -9   1  14     7973.00     8701.47    406.25 o 
  -8   1  14     9301.11     8666.79    402.82 o 
  -7   1  14    13931.16    13424.00    348.43 o 
  -6   1  14    18376.39    17824.52    428.60 o 
  -5   1  14    20161.82    19614.84    394.65 o 
  -4   1  14    24458.78    24223.43    463.28 o 
  -3   1  14    20340.19    19177.06    377.26 o 
  -2   1  14    26218.86    26107.98    428.11 o 
  -1   1  14    12597.36    12432.67    237.20 o 
   0   1  14    11262.00    10901.18    227.45 o 
   1   1  14     8661.03     8581.37    190.66 o 
   2   1  14     7396.34     7246.55    178.67 o 
   3   1  14     1476.70     1415.63    130.81 o 
   4   1  14      309.72      330.99     78.53 o 
   5   1  14     1345.06     1485.18    121.50 o 
   6   1  14     3879.56     3997.83    216.77 o 
   7   1  14     7356.52     7281.20    431.02 o 
   8   1  14     2923.15     2653.52    384.31 o 
   9   1  14     2789.21     3234.57    446.35 o 
  10   1  14     5590.58     5700.80    589.26 o 
  11   1  14     7462.25     6560.76    969.30 o 
 -12   2  14      890.16     2006.16    950.80 o 
 -11   2  14      328.48      234.06    396.60 o 
 -10   2  14      336.40      259.31    298.90 o 
  -9   2  14     3175.71     3534.36    360.70 o 
  -8   2  14      493.38      223.35    184.75 o 
  -7   2  14       66.58      147.44    107.64 o 
  -6   2  14     1166.06     1245.66    129.26 o 
  -5   2  14      625.21      664.14    104.34 o 
  -4   2  14     3598.56     3801.44    138.33 o 
  -3   2  14    16705.24    17090.00    349.45 o 
  -2   2  14     6788.49     6448.70    217.02 o 
  -1   2  14      220.28      345.76     63.29 o 
   0   2  14      971.44     1205.45     82.00 o 
   1   2  14     4512.75     4383.41    143.20 o 
   2   2  14     3481.15     3278.70    122.03 o 
   3   2  14     1496.91     1442.63     95.34 o 
   4   2  14     5698.42     5406.10    192.16 o 
   5   2  14      467.25      611.74    108.89 o 
   6   2  14       97.69       -9.00    119.16 o 
   7   2  14     1400.66     1068.17    215.09 o 
   8   2  14     6861.89     7115.19    573.55 o 
   9   2  14      329.49      657.47    336.69 o 
  10   2  14      800.19      908.08    455.80 o 
  11   2  14       99.90     -247.26    531.85 o 
 -12   3  14      853.87      575.26    638.86 o 
 -11   3  14     2197.91     2312.98    531.99 o 
 -10   3  14     4703.72     4540.56    684.80 o 
  -9   3  14    10290.02    10276.41    578.34 o 
  -8   3  14    14963.06    14854.13    658.58 o 
  -7   3  14    18051.40    17466.63    532.69 o 
  -6   3  14    15559.54    15069.53    392.24 o 
  -5   3  14     5368.94     5224.90    216.41 o 
  -4   3  14     7904.93     7981.27    259.64 o 
  -3   3  14     3394.05     3465.83    186.80 o 
  -2   3  14    10735.82    10592.04    250.22 o 
  -1   3  14    13572.75    13382.62    291.62 o 
   0   3  14     1376.22     1235.86     91.54 o 
   1   3  14     1327.00     1604.97     98.42 o 
   2   3  14      312.73      369.78     71.62 o 
   3   3  14     1206.69     1107.92    109.95 o 
   4   3  14     2412.36     2410.63    154.34 o 
   5   3  14     3831.80     4147.37    208.33 o 
   6   3  14      864.46      984.21    128.62 o 
   7   3  14     3709.24     3862.78    344.13 o 
   8   3  14     9049.83     9651.89    596.01 o 
   9   3  14     9880.38    10611.93    734.73 o 
  10   3  14     7329.73     8170.02   1406.90 o 
  11   3  14     3698.12     4445.98    830.18 o 
 -12   4  14     2458.64     3063.25    776.40 o 
 -11   4  14     4031.77     3164.44    610.44 o 
 -10   4  14     5507.98     5556.40    668.29 o 
  -9   4  14     6959.68     6870.82    570.79 o 
  -8   4  14      148.63      480.30    201.97 o 
  -7   4  14     4670.94     4638.90    268.10 o 
  -6   4  14     5083.84     5373.90    242.91 o 
  -5   4  14    14056.79    13079.56    342.34 o 
  -4   4  14    14881.16    14649.36    337.95 o 
  -3   4  14     7148.54     6793.83    208.04 o 
  -2   4  14     7837.40     8230.67    220.29 o 
  -1   4  14    54854.77    52875.79    847.14 o 
   0   4  14    35560.70    34155.17    616.94 o 
   1   4  14    82679.84    82064.45   1218.27 o 
   2   4  14    52304.33    49503.54    798.28 o 
   3   4  14    29187.00    28805.01    629.82 o 
   4   4  14    12278.52    12279.37    363.33 o 
   5   4  14    12823.12    13261.51    491.49 o 
   6   4  14    14737.94    15426.29    484.78 o 
   7   4  14     9159.93     9651.87    521.76 o 
   8   4  14    12834.38    13820.54    648.94 o 
   9   4  14     1862.36     1765.42    418.16 o 
  10   4  14       83.40     -208.70    422.51 o 
  11   4  14      164.79      100.16    611.90 o 
 -11   5  14    13881.79    13511.65   1381.67 o 
 -10   5  14    11652.88     8820.25    851.53 o 
  -9   5  14    10206.45     9182.23    671.49 o 
  -8   5  14    11519.37    11695.70    653.99 o 
  -7   5  14     6416.96     6539.12    359.62 o 
  -6   5  14    18744.73    18131.58    523.41 o 
  -5   5  14    32408.53    31984.88    625.03 o 
  -4   5  14    28498.26    27108.42    522.03 o 
  -3   5  14    19330.76    18661.38    380.89 o 
  -2   5  14     8302.05     8344.80    255.00 o 
  -1   5  14     1613.96     1720.47    124.10 o 
   0   5  14      590.62      606.89    100.07 o 
   1   5  14     2682.90     2797.96    143.40 o 
   2   5  14     2611.41     2885.39    165.85 o 
   3   5  14     1214.58      958.30    117.75 o 
   4   5  14     2124.89     2251.54    178.67 o 
   5   5  14    11589.83    11106.00    370.52 o 
   6   5  14    16959.36    17966.11    593.94 o 
   7   5  14    10412.20    11090.04    625.33 o 
   8   5  14    12037.22    12277.88    620.69 o 
   9   5  14     8411.25     8001.08    646.96 o 
  10   5  14     4946.15     4264.26    786.71 o 
 -11   6  14      155.22      102.33    626.38 o 
 -10   6  14       27.38      808.17    448.69 o 
  -9   6  14     1266.21     1432.30    376.59 o 
  -8   6  14       18.13      663.76    350.38 o 
  -7   6  14      330.92      211.64    194.64 o 
  -6   6  14       79.85       71.35    137.84 o 
  -5   6  14       68.35      176.35    110.99 o 
  -4   6  14     2963.47     2869.63    146.68 o 
  -3   6  14     2301.07     2396.25    144.50 o 
  -2   6  14    11545.19    11504.05    314.67 o 
  -1   6  14     4398.29     4370.35    177.27 o 
   0   6  14     3388.44     3506.00    165.61 o 
   1   6  14     3580.64     3664.50    172.40 o 
   2   6  14      148.59      312.66    114.24 o 
   3   6  14     6847.89     6529.67    284.36 o 
   4   6  14    11498.27    12255.43    476.51 o 
   5   6  14     2098.25     2263.50    197.74 o 
   6   6  14     1561.85     1523.36    214.62 o 
   7   6  14      171.13      389.60    240.15 o 
   8   6  14       29.49      295.49    288.86 o 
   9   6  14      146.61      284.13    493.47 o 
  10   6  14      166.62      232.08    965.77 o 
 -11   7  14     2668.86     2635.03   1195.36 o 
 -10   7  14     1955.41     1216.04    540.88 o 
  -9   7  14     2281.62     2500.45    619.34 o 
  -8   7  14     1044.31      741.59    369.23 o 
  -7   7  14      112.09      103.31    279.87 o 
  -6   7  14      858.42      600.07    178.96 o 
  -5   7  14    11876.28    12413.30    397.15 o 
  -4   7  14    18306.70    17650.11    412.38 o 
  -3   7  14     7751.29     7592.77    239.07 o 
  -2   7  14     8357.88     8409.40    255.28 o 
  -1   7  14      774.14      579.24    107.37 o 
   0   7  14     1717.88     1899.10    139.47 o 
   1   7  14     3069.39     3022.86    204.58 o 
   2   7  14    13693.01    13044.34    344.17 o 
   3   7  14     4761.95     4659.06    268.27 o 
   4   7  14     1446.51     1126.42    170.79 o 
   5   7  14     2047.15     2244.10    256.90 o 
   6   7  14    10282.26    10582.69    615.24 o 
   7   7  14     1549.11     1820.67    443.99 o 
   8   7  14      216.22       78.94    340.45 o 
   9   7  14      537.59      469.48    557.22 o 
  10   7  14       63.21      319.43    890.91 o 
 -10   8  14     1413.40     3026.40   2067.30 o 
  -9   8  14     2989.36     2391.34    561.94 o 
  -8   8  14     2264.12     2787.74    511.94 o 
  -7   8  14     2331.48     2258.59    371.38 o 
  -6   8  14      670.92      969.13    270.64 o 
  -5   8  14      835.14      805.83    196.26 o 
  -4   8  14     1312.81     1286.41    157.49 o 
  -3   8  14     9616.56     9921.22    324.96 o 
  -2   8  14    14870.23    15339.49    496.16 o 
  -1   8  14    13878.41    14293.99    409.16 o 
   0   8  14     7798.86     7588.37    388.48 o 
   1   8  14    21789.02    22035.20    629.64 o 
   2   8  14    15067.70    14875.11    436.82 o 
   3   8  14    30311.32    30438.34    802.24 o 
   4   8  14    35889.52    36093.61    916.78 o 
   5   8  14    19782.29    19384.61    708.35 o 
   6   8  14    13950.45    14654.90    754.06 o 
   7   8  14    12165.55    12937.71    827.45 o 
   8   8  14     5425.93     4736.72    570.64 o 
   9   8  14     2473.58     2835.08    709.92 o 
 -10   9  14     4475.20     5731.74   1502.06 o 
  -9   9  14    10192.94     8875.61    938.43 o 
  -8   9  14    11597.32    11928.39   1245.66 o 
  -7   9  14    25084.70    23202.59   1269.38 o 
  -6   9  14    19179.95    18165.97    708.88 o 
  -5   9  14     6309.29     6508.18    380.23 o 
  -4   9  14     8076.56     7547.23    396.03 o 
  -3   9  14    18434.54    19916.01    671.03 o 
  -2   9  14    25422.28    25306.08    605.79 o 
  -1   9  14    26514.19    26529.97    652.46 o 
   0   9  14    19430.35    19008.40    584.25 o 
   1   9  14      155.98      -87.35    125.48 o 
   2   9  14      102.00      150.61    126.89 o 
   3   9  14     1909.43     1904.67    237.03 o 
   4   9  14     2225.87     2290.62    331.51 o 
   5   9  14      651.68      466.60    359.05 o 
   6   9  14       89.56      -14.24    291.53 o 
   7   9  14     3914.28     4487.89    541.93 o 
   8   9  14     8795.05     8368.88   1019.53 o 
   9   9  14     9605.53    10610.01   1996.18 o 
  -9  10  14     1750.00     1364.83    750.67 o 
  -8  10  14     2000.93     2165.26   1099.16 o 
  -7  10  14        7.21       76.89    319.57 o 
  -6  10  14      457.49      288.78    344.47 o 
  -5  10  14      216.99      349.55    220.33 o 
  -4  10  14       30.85      101.74    209.59 o 
  -3  10  14       46.89       88.59    193.19 o 
  -2  10  14       77.06      108.77    164.21 o 
  -1  10  14     2805.78     3267.90    244.06 o 
   0  10  14    11832.64    11768.45    428.97 o 
   1  10  14     2386.09     2360.07    220.19 o 
   2  10  14     9916.10     9284.79    517.88 o 
   3  10  14     5249.21     5510.45    339.66 o 
   4  10  14     3862.02     3835.48    417.94 o 
   5  10  14     4772.36     4482.16    520.73 o 
   6  10  14     2430.41     2104.87    435.08 o 
   7  10  14     1422.69      970.81    450.18 o 
   8  10  14     2062.99      998.21   1187.87 o 
  -9  11  14     1150.70     2407.94   1292.44 o 
  -8  11  14     2067.41     2028.48    748.23 o 
  -7  11  14     4334.75     4196.84    842.49 o 
  -6  11  14     2444.55     1837.97    338.63 o 
  -5  11  14      773.25     1122.86    300.62 o 
  -4  11  14      141.13      458.53    233.58 o 
  -3  11  14      306.47      537.09    239.45 o 
  -2  11  14      444.75      358.69    228.07 o 
  -1  11  14     1284.79     1159.57    232.64 o 
   0  11  14     2487.04     2902.24    303.02 o 
   1  11  14     1099.12     1321.29    258.79 o 
   2  11  14     1313.38     1324.32    238.22 o 
   3  11  14      317.76      465.10    309.88 o 
   4  11  14     1875.58     1818.37    397.12 o 
   5  11  14      254.56      394.06    341.96 o 
   6  11  14      119.02     -297.59    347.14 o 
   7  11  14      630.57      863.16    651.40 o 
   8  11  14      648.50       89.84   1013.19 o 
  -8  12  14       99.10     -331.91    948.30 o 
  -7  12  14       52.79      583.96    880.92 o 
  -6  12  14      712.00      689.03    374.16 o 
  -5  12  14     3810.48     3224.87    480.37 o 
  -4  12  14     4136.33     4612.15    554.67 o 
  -3  12  14     6260.13     6444.07    499.54 o 
  -2  12  14     5092.85     5874.81    474.39 o 
  -1  12  14    12589.82    12853.31    881.87 o 
   0  12  14    13820.78    12776.51    665.99 o 
   1  12  14    11104.57    10019.97    528.55 o 
   2  12  14    16349.44    17172.53    976.39 o 
   3  12  14    16017.70    16773.46   1155.77 o 
   4  12  14     7569.23     8435.92    703.32 o 
   5  12  14     6867.76     5826.05    638.96 o 
   6  12  14     6227.97     8323.61    924.08 o 
   7  12  14     4068.78     4314.28   1532.01 o 
  -7  13  14     6213.74     5192.71   1289.94 o 
  -6  13  14     9363.20     8384.19    906.94 o 
  -5  13  14    19205.76    17745.44    994.01 o 
  -4  13  14    19751.89    21237.31   1219.53 o 
  -3  13  14    13649.25    14318.29    853.60 o 
  -2  13  14     8085.08     8571.48    657.43 o 
  -1  13  14      267.38      437.19    318.16 o 
   0  13  14      231.89     -268.31    342.57 o 
   1  13  14     2082.09     2700.17    518.81 o 
   2  13  14     2152.11     2351.16    706.23 o 
   3  13  14       46.73      -75.64    360.65 o 
   4  13  14      347.91     -245.89    445.99 o 
   5  13  14     4561.72     6763.09   1922.68 o 
   6  13  14    13894.26    11645.41   2033.61 o 
  -6  14  14       97.25       32.44    918.36 o 
  -5  14  14     1290.03      493.40    502.20 o 
  -4  14  14     1748.25     1418.46    443.49 o 
  -3  14  14      986.84     1226.05    428.14 o 
  -2  14  14     2075.90     1886.26    435.62 o 
  -1  14  14     4141.49     3801.98    614.17 o 
   0  14  14     7497.15     5864.01   1200.35 o 
   2  14  14    10602.36    11099.14   1873.90 o 
   3  14  14     4983.65     5549.57   1469.62 o 
   4  14  14     3487.17     3583.34   1309.91 o 
   5  14  14     2074.95     3466.05   1394.75 o 
  -4  15  14     1437.47     1947.43    835.88 o 
  -3  15  14       27.14     -598.93    998.21 o 
  -2  15  14       11.68     -860.96    860.96 o 
   3  15  14      340.21      975.75   1090.55 o 
 -12   1  15     6454.29    11832.57   1661.78 o 
 -11   1  15     7763.38     8093.63    798.45 o 
 -10   1  15    11965.26    12069.80    719.43 o 
  -9   1  15     5274.23     5342.61    368.67 o 
  -8   1  15      706.55      911.03    195.56 o 
  -7   1  15     3880.03     4061.29    224.77 o 
  -6   1  15     7226.50     7053.22    257.72 o 
  -5   1  15     6434.44     6464.75    186.87 o 
  -4   1  15    38909.97    39740.04    658.63 o 
  -3   1  15      202.03      281.78     73.44 o 
  -2   1  15    10088.62    10195.51    233.16 o 
  -1   1  15     9877.38    10193.62    225.04 o 
   0   1  15    14483.37    14732.80    308.29 o 
   1   1  15     3740.52     3841.94    138.75 o 
   2   1  15      183.65      205.54     67.35 o 
   3   1  15     3161.24     3413.89    138.41 o 
   4   1  15    32717.32    31968.24    536.12 o 
   5   1  15    16711.26    16672.26    378.22 o 
   6   1  15    31279.71    31771.95    714.02 o 
   7   1  15    11014.29    11529.77    581.46 o 
   8   1  15     1986.46     1895.22    362.38 o 
   9   1  15     1545.26     1208.89    368.74 o 
  10   1  15     3742.82     3285.45    593.09 o 
  11   1  15     5223.49     4343.46    890.93 o 
 -12   2  15        6.36      257.04    801.07 o 
 -11   2  15      358.98     -148.83    392.04 o 
 -10   2  15     2261.39     2691.00    409.04 o 
  -9   2  15     6716.38     6725.75    430.94 o 
  -8   2  15     7589.96     8244.07    444.03 o 
  -7   2  15     8634.29     8556.20    349.09 o 
  -6   2  15    15562.81    15713.08    489.88 o 
  -5   2  15    22034.21    21710.33    489.66 o 
  -4   2  15    50525.82    49394.57    781.65 o 
  -3   2  15    48340.35    49034.02    785.01 o 
  -2   2  15    42847.52    42224.37    647.19 o 
  -1   2  15    30825.15    30291.41    632.39 o 
   0   2  15    58498.30    56778.52    856.93 o 
   1   2  15    49162.46    47023.53    711.60 o 
   2   2  15    28092.23    26880.36    470.02 o 
   3   2  15    19457.46    18764.18    366.74 o 
   4   2  15     2017.91     2046.19    124.97 o 
   5   2  15      909.07      749.62    109.14 o 
   6   2  15       79.59      116.80    112.35 o 
   7   2  15       43.61        4.87    176.80 o 
   8   2  15      387.05      445.31    291.74 o 
   9   2  15      694.28      787.30    344.12 o 
  10   2  15     3518.90     3383.21    626.85 o 
  11   2  15     8032.00     8466.59   2447.87 o 
 -12   3  15     2984.11     2359.24    803.56 o 
 -11   3  15     3561.22     4562.31    640.68 o 
 -10   3  15     3753.13     4175.80    585.21 o 
  -9   3  15    13616.17    14601.12    702.22 o 
  -8   3  15    22478.12    22675.60   1301.18 o 
  -7   3  15     2258.03     1919.25    221.41 o 
  -6   3  15     3008.38     2695.16    167.88 o 
  -5   3  15       81.71      -19.46     90.25 o 
  -4   3  15      736.60      805.28     97.30 o 
  -3   3  15      644.03      765.66     89.92 o 
  -2   3  15     9018.16     9297.03    238.14 o 
  -1   3  15      178.87      270.48     77.14 o 
   0   3  15     4970.74     5262.88    171.88 o 
   1   3  15     8108.53     7589.37    211.65 o 
   2   3  15    64565.39    63923.68    990.36 o 
   3   3  15    28995.98    28898.27    532.54 o 
   4   3  15    11359.43    12613.03    454.49 o 
   5   3  15    10204.11    10753.55    343.14 o 
   6   3  15     8115.04     8456.13    346.76 o 
   7   3  15    10239.21    10248.86    535.58 o 
   8   3  15    19400.99    20387.38   1020.51 o 
   9   3  15    14256.99    14828.78    889.96 o 
  10   3  15     6075.57     6752.78    930.82 o 
  11   3  15     3167.17     3068.35    808.37 o 
 -11   4  15     1326.40      939.71    499.89 o 
 -10   4  15     2797.34     2084.38    759.70 o 
  -9   4  15     1546.87     1871.88    306.45 o 
  -8   4  15        7.67      -48.68    192.22 o 
  -7   4  15      486.55      277.80    157.98 o 
  -6   4  15      978.41      965.62    123.11 o 
  -5   4  15     8634.90     8243.19    279.19 o 
  -4   4  15    18844.01    18103.79    409.80 o 
  -3   4  15     5648.98     5739.01    194.72 o 
  -2   4  15      952.09      931.43     98.28 o 
  -1   4  15      737.66      621.63     90.51 o 
   0   4  15      234.88      153.23     74.36 o 
   1   4  15     1172.68     1249.88    105.05 o 
   2   4  15     6121.62     5885.22    191.57 o 
   3   4  15     3796.72     3875.42    189.66 o 
   4   4  15      663.46      867.79    132.11 o 
   5   4  15       18.47       32.87    113.87 o 
   6   4  15      933.59      933.17    169.55 o 
   7   4  15      237.89      220.17    217.77 o 
   8   4  15      617.28      464.76    292.07 o 
   9   4  15        2.17     -297.95    302.43 o 
  10   4  15       92.65      103.79    540.13 o 
 -11   5  15     1141.09     1775.31    558.32 o 
 -10   5  15     1947.16     2195.44    542.04 o 
  -9   5  15     4314.17     4520.47    764.38 o 
  -8   5  15     8155.03     8261.84    548.87 o 
  -7   5  15      308.80      185.16    162.32 o 
  -6   5  15     1631.87     1660.53    190.79 o 
  -5   5  15     1883.16     1923.69    137.15 o 
  -4   5  15       74.18      158.05     91.01 o 
  -3   5  15      339.41      277.47     83.12 o 
  -2   5  15      247.10      270.80     90.41 o 
  -1   5  15      157.11      334.76     89.89 o 
   0   5  15     3228.24     3506.00    173.88 o 
   1   5  15      795.13      609.22     94.98 o 
   2   5  15    33306.21    32160.19    674.09 o 
   3   5  15    23591.47    23573.64    532.86 o 
   4   5  15     2601.34     2872.52    185.78 o 
   5   5  15      653.66      560.78    144.93 o 
   6   5  15     2276.80     2174.12    236.63 o 
   7   5  15      458.72      274.31    224.21 o 
   8   5  15    13158.72    14349.37    758.27 o 
   9   5  15    11016.32    11657.12    796.96 o 
  10   5  15     3040.07     4003.93    862.08 o 
 -11   6  15     1396.13     1698.32    684.73 o 
 -10   6  15     2092.15     2540.76    567.84 o 
  -9   6  15     1936.57     1643.88    595.09 o 
  -8   6  15     6666.68     5925.54    651.87 o 
  -7   6  15     6238.89     6449.76    415.23 o 
  -6   6  15    14395.46    14308.78    495.82 o 
  -5   6  15    19324.63    19719.44    599.86 o 
  -4   6  15    26093.39    26759.79    553.87 o 
  -3   6  15    41149.64    40037.22    714.81 o 
  -2   6  15    53656.40    51551.59    881.32 o 
  -1   6  15    57321.02    56699.75    993.57 o 
   0   6  15    23962.02    24171.48    498.64 o 
   1   6  15    19428.43    18583.37    432.74 o 
   2   6  15    14136.52    13194.73    400.84 o 
   3   6  15    11606.56    11425.57    470.39 o 
   4   6  15    18960.86    18018.17    562.44 o 
   5   6  15    11665.99    11605.81    451.15 o 
   6   6  15      587.62      834.16    197.37 o 
   7   6  15      326.89      286.53    229.66 o 
   8   6  15      654.74     1166.42    321.42 o 
   9   6  15     1088.44      578.18    540.31 o 
  10   6  15     1184.31     1479.60   1003.20 o 
 -11   7  15    14931.64    17481.97   2245.73 o 
 -10   7  15    13522.28    14256.63   1148.54 o 
  -9   7  15     2984.33     3551.33    673.54 o 
  -8   7  15     5344.93     5267.11   1012.07 o 
  -7   7  15     7025.54     5891.81    516.28 o 
  -6   7  15    14314.92    14622.77    570.85 o 
  -5   7  15    15142.79    14106.21    438.87 o 
  -4   7  15    10586.63    10237.86    322.37 o 
  -3   7  15      389.48      572.10    107.59 o 
  -2   7  15     4227.18     4637.61    245.16 o 
  -1   7  15      934.71      956.73    125.14 o 
   0   7  15      545.43      436.40    111.77 o 
   1   7  15     7551.39     6978.22    276.94 o 
   2   7  15    10026.09     9914.50    327.48 o 
   3   7  15    14311.97    14619.58    496.98 o 
   4   7  15    32088.24    31949.94    791.72 o 
   5   7  15    24810.82    23679.72    665.86 o 
   6   7  15    16918.48    19170.36    989.11 o 
   7   7  15    14308.60    14539.10    757.88 o 
   8   7  15     9965.28     8708.81    836.40 o 
   9   7  15     9327.98     9905.37   1731.65 o 
  10   7  15    10428.90    10827.12   2016.14 o 
 -10   8  15     2275.84     1687.90    695.25 o 
  -9   8  15      181.97     -142.33    424.27 o 
  -8   8  15      631.12      251.09    370.73 o 
  -7   8  15    11971.04    13355.39    818.85 o 
  -6   8  15     8406.76     8191.42    737.42 o 
  -5   8  15      102.67      113.97    143.81 o 
  -4   8  15      751.43      867.94    161.85 o 
  -3   8  15      911.24      868.55    128.71 o 
  -2   8  15     7101.11     7340.57    269.30 o 
  -1   8  15    14562.42    14131.16    410.75 o 
   0   8  15    17510.92    17529.15    516.04 o 
   1   8  15     6305.51     5726.91    272.08 o 
   2   8  15      496.01      502.77    123.24 o 
   3   8  15       67.83       44.36    146.89 o 
   4   8  15      618.13      564.35    183.85 o 
   5   8  15      674.30      381.49    268.24 o 
   6   8  15     2492.83     1771.88    357.37 o 
   7   8  15      218.28      224.34    326.94 o 
   8   8  15      758.14      652.94    460.64 o 
   9   8  15      275.90      227.09    990.73 o 
 -10   9  15     1314.16     1070.58   1053.12 o 
  -9   9  15      489.09      125.61    475.54 o 
  -8   9  15     1504.52     1312.11    637.82 o 
  -7   9  15       29.87      477.45    314.58 o 
  -6   9  15      408.78      314.66    220.49 o 
  -5   9  15       48.66      -93.68    180.56 o 
  -4   9  15      691.77      641.37    160.67 o 
  -3   9  15       67.10      235.29    174.51 o 
  -2   9  15      165.13      221.58    138.28 o 
  -1   9  15     1196.64     1080.40    160.77 o 
   0   9  15     3591.66     3840.38    249.75 o 
   1   9  15     3128.58     3010.21    212.56 o 
   2   9  15     1966.38     1723.36    215.41 o 
   3   9  15      843.85     1030.34    206.81 o 
   4   9  15     3525.62     3577.25    282.46 o 
   5   9  15     4004.00     4024.00    508.87 o 
   6   9  15     3200.79     3523.96    493.97 o 
   7   9  15     4130.31     3143.60    527.86 o 
   8   9  15      995.28     1210.01    626.93 o 
   9   9  15      165.80      464.17   1142.95 o 
  -9  10  15     1692.13     1606.19    746.00 o 
  -8  10  15     3121.92     1156.93    659.79 o 
  -7  10  15    11538.10    11049.26   1308.78 o 
  -6  10  15    17903.37    17378.61    965.78 o 
  -5  10  15    13712.86    13399.27    622.84 o 
  -4  10  15    12462.79    12908.94    601.07 o 
  -3  10  15    15239.84    15252.61    662.52 o 
  -2  10  15    10487.04    10299.60    471.55 o 
  -1  10  15    18197.20    18097.65    575.56 o 
   0  10  15    29021.87    28016.77    736.20 o 
   1  10  15    21997.96    21381.66    707.79 o 
   2  10  15     6902.21     6761.87    376.97 o 
   3  10  15     3805.33     4238.00    488.74 o 
   4  10  15       68.73     -116.53    273.61 o 
   5  10  15      435.48      394.66    324.88 o 
   6  10  15      442.51      584.71    347.66 o 
   7  10  15      117.17       28.38    383.88 o 
   8  10  15      241.87     -608.91   1000.71 o 
  -9  11  15     8968.84    11518.14   2093.50 o 
  -8  11  15     8485.37    10021.07   1641.81 o 
  -7  11  15     7144.55     5847.37    984.21 o 
  -6  11  15     1505.62      941.92    348.91 o 
  -5  11  15      122.14      109.69    266.66 o 
  -4  11  15      262.18      337.88    243.63 o 
  -3  11  15       45.92      -87.74    222.64 o 
  -2  11  15      250.48       58.53    234.63 o 
  -1  11  15     1833.36     1881.81    368.79 o 
   0  11  15     8142.22     7458.76    418.51 o 
   1  11  15    14570.31    13689.72    580.10 o 
   2  11  15     9306.50     9198.49    487.44 o 
   3  11  15     6370.37     5617.33    774.36 o 
   4  11  15    10041.37     9883.57    744.75 o 
   5  11  15    13022.40    14448.43   1812.70 o 
   6  11  15    16724.54    15886.61   1019.98 o 
   7  11  15     9287.48    10279.38   1256.91 o 
   8  11  15     6114.59     5310.00   1596.89 o 
  -8  12  15     1189.44      678.79   1167.91 o 
  -7  12  15      401.99     -626.38    626.38 o 
  -6  12  15       76.48      -88.70    347.74 o 
  -5  12  15     5495.41     5626.05    575.53 o 
  -4  12  15     9176.74     9167.03    685.59 o 
  -3  12  15     7090.71     7702.00    752.38 o 
  -2  12  15     8385.08     8233.16    615.58 o 
  -1  12  15     2013.78     1827.44    356.83 o 
   0  12  15      113.95      149.23    238.58 o 
   1  12  15      984.39      801.91    373.85 o 
   2  12  15     5505.67     5000.60    544.33 o 
   3  12  15     2933.17     2904.78    463.84 o 
   4  12  15     3056.27     3573.15    525.22 o 
   5  12  15      653.45      185.93    400.76 o 
   6  12  15     1398.67     1100.20    786.60 o 
   7  12  15     1639.10     2712.40   1282.45 o 
  -7  13  15        5.45      409.27    958.29 o 
  -6  13  15      624.19      479.39    586.36 o 
  -5  13  15      195.34      341.34    392.95 o 
  -4  13  15      806.34      421.42    368.52 o 
  -3  13  15      310.99      694.43    350.94 o 
  -2  13  15       57.62      -42.15    315.65 o 
  -1  13  15      481.01      687.02    341.04 o 
   0  13  15       33.81       50.95    377.40 o 
   1  13  15       17.53       11.97    396.44 o 
   2  13  15      215.64      299.76    406.64 o 
   3  13  15       10.76      506.96    440.06 o 
   4  13  15     1067.06     1394.67    882.05 o 
   5  13  15      256.41     -664.07    664.07 o 
   6  13  15      115.16       62.39    978.25 o 
  -6  14  15      252.62     2100.99   1157.93 o 
  -5  14  15     4163.77     4352.75    738.38 o 
  -4  14  15     9336.82     9279.64    864.73 o 
  -3  14  15     8906.42     9457.25    865.70 o 
  -2  14  15    11770.30    11418.33    907.56 o 
  -1  14  15    10130.91     7625.38    955.57 o 
   2  14  15     5500.15     5479.69   1442.17 o 
   3  14  15     4259.09     4409.11   1337.36 o 
   4  14  15     6777.00     5976.31   1609.37 o 
   5  14  15     3813.49     4104.65   1551.97 o 
  -4  15  15      846.19     -823.53    858.46 o 
  -3  15  15      936.04      733.69   1132.97 o 
  -2  15  15     1213.81      908.37   1130.48 o 
   3  15  15     7500.56     8446.63   1853.93 o 
 -11   0  16     6781.16    10038.54   1407.23 o 
 -10   0  16    29935.32    27784.23   1719.17 o 
  -9   0  16    16687.14    18473.29    950.25 o 
  -8   0  16    19920.95    20806.59   1095.58 o 
  -7   0  16    33339.93    32696.25   1220.71 o 
  -6   0  16    12641.16    13185.39    397.30 o 
  -5   0  16    25217.12    24434.79    616.09 o 
  -4   0  16    91822.34    90338.39   1765.02 o 
  -3   0  16   133964.72   133698.70   2511.41 o 
  -2   0  16     9040.04     8513.57    309.59 o 
  -1   0  16     3093.17     3311.25    202.90 o 
   0   0  16      469.79      515.40    109.02 o 
   1   0  16       17.81      -15.21     82.40 o 
   2   0  16    29753.48    29863.29    711.95 o 
   3   0  16    16577.85    15844.12    460.28 o 
   4   0  16    12018.22    11930.56    394.90 o 
   5   0  16     8883.86     8991.62    506.64 o 
   6   0  16    25837.88    25506.53    805.52 o 
   7   0  16    32922.26    32596.05   1490.07 o 
   8   0  16     5600.39     6412.04    805.88 o 
   9   0  16     2433.55     1668.72    561.49 o 
  10   0  16    11187.93    13142.73   1818.99 o 
  11   0  16    10847.47     9918.75   1671.76 o 
 -12   1  16     3395.74     4456.52   1132.97 o 
 -11   1  16     3131.63     3169.73    558.47 o 
 -10   1  16     1192.86     1280.85    340.75 o 
  -9   1  16     2856.72     2609.75    268.09 o 
  -8   1  16     2135.37     2188.61    364.80 o 
  -7   1  16     1098.41      909.68    165.96 o 
  -6   1  16      157.45      270.46    108.43 o 
  -5   1  16     7753.73     7896.68    315.83 o 
  -4   1  16    11875.93    11815.77    287.45 o 
  -3   1  16    16024.72    15642.82    339.95 o 
  -2   1  16     6098.54     5689.42    181.52 o 
  -1   1  16    12034.65    11204.68    256.61 o 
   0   1  16    31034.46    29917.19    502.23 o 
   1   1  16    55962.04    55587.79    820.54 o 
   2   1  16    36851.12    35390.01    588.16 o 
   3   1  16    32936.21    31367.55    543.49 o 
   4   1  16    18885.69    17574.53    366.44 o 
   5   1  16    13757.77    13161.51    342.70 o 
   6   1  16    11028.67    11330.22    372.15 o 
   7   1  16    12351.16    13265.75    598.19 o 
   8   1  16     9361.82     8605.73    656.45 o 
   9   1  16     2327.47     1715.68    406.20 o 
  10   1  16      162.69     -258.11    563.99 o 
  11   1  16       51.64      622.67    650.68 o 
 -12   2  16      123.89      152.23    816.04 o 
 -11   2  16      329.39      -76.94    392.57 o 
 -10   2  16     2402.85     2104.26    446.25 o 
  -9   2  16      671.14      558.87    264.30 o 
  -8   2  16     5371.56     5520.61    314.77 o 
  -7   2  16     2932.12     2229.69    243.69 o 
  -6   2  16     3160.51     3132.78    191.49 o 
  -5   2  16      208.53      253.37    102.08 o 
  -4   2  16      927.02      719.94     93.65 o 
  -3   2  16        1.47      -73.84     73.84 o 
  -2   2  16    17136.05    17719.31    357.25 o 
  -1   2  16     1645.60     1423.68    102.22 o 
   0   2  16      412.48      350.56     74.89 o 
   1   2  16     9255.57     9639.43    246.83 o 
   2   2  16     2368.58     2550.45    124.19 o 
   3   2  16       37.19       95.84     72.64 o 
   4   2  16     1261.16     1349.23    111.50 o 
   5   2  16     4270.98     3880.36    183.83 o 
   6   2  16      462.11      432.14    153.36 o 
   7   2  16     3280.79     2824.40    288.72 o 
   8   2  16       36.89      236.71    347.77 o 
   9   2  16     1390.11     1735.99    409.09 o 
  10   2  16      986.01     1239.55    633.43 o 
  11   2  16     3955.90     4101.02    900.91 o 
 -12   3  16      255.51      396.37    656.52 o 
 -11   3  16     1669.40     1654.25    520.36 o 
 -10   3  16      853.87      525.32    419.26 o 
  -9   3  16       47.09      252.99    275.05 o 
  -8   3  16     1217.71      708.99    241.60 o 
  -7   3  16     1690.82     1916.22    220.49 o 
  -6   3  16     3211.23     3018.39    206.98 o 
  -5   3  16     4353.55     4449.69    295.70 o 
  -4   3  16     5132.65     4868.58    183.16 o 
  -3   3  16    17346.33    17547.96    373.33 o 
  -2   3  16    14994.64    14895.61    384.83 o 
  -1   3  16    21008.71    21448.30    411.90 o 
   0   3  16    10837.95    10548.08    267.87 o 
   1   3  16     7942.75     7561.71    217.80 o 
   2   3  16    10699.30    10358.13    269.45 o 
   3   3  16    19392.94    19673.27    517.88 o 
   4   3  16     9208.79     8895.98    371.61 o 
   5   3  16     2971.04     2994.62    193.46 o 
   6   3  16     1480.65     1626.61    187.68 o 
   7   3  16      755.15      694.78    241.28 o 
   8   3  16      368.52      513.09    325.62 o 
   9   3  16     1487.83     1516.21    497.48 o 
  10   3  16      478.90      703.21    589.11 o 
 -11   4  16     3589.52     3570.41    698.62 o 
 -10   4  16     3634.06     3190.54    776.60 o 
  -9   4  16    11286.93    10326.17    953.21 o 
  -8   4  16    29794.24    29304.46   1010.15 o 
  -7   4  16    28213.94    29227.29    862.83 o 
  -6   4  16    43317.13    43076.62    866.09 o 
  -5   4  16    21879.02    23185.86    583.79 o 
  -4   4  16      567.39      598.16    108.98 o 
  -3   4  16     2708.62     2818.59    150.39 o 
  -2   4  16    11938.36    11710.43    305.29 o 
  -1   4  16    24151.21    22908.98    473.56 o 
   0   4  16     6922.37     6736.95    220.61 o 
   1   4  16     3832.36     3875.69    164.33 o 
   2   4  16    18959.04    18351.48    391.53 o 
   3   4  16    25283.79    25929.58    545.82 o 
   4   4  16    10246.22    10497.28    347.56 o 
   5   4  16     2458.00     2862.08    193.57 o 
   6   4  16     4198.20     4131.53    262.51 o 
   7   4  16     4957.78     4190.96    378.01 o 
   8   4  16    24667.81    27842.49   2009.73 o 
   9   4  16    27679.98    28371.69   1320.70 o 
  10   4  16     8067.70     8903.77   1084.95 o 
 -11   5  16     1434.37     1462.24    540.41 o 
 -10   5  16      598.08      352.75    414.36 o 
  -9   5  16      106.59      770.71    481.09 o 
  -8   5  16     2472.31     3010.41    361.06 o 
  -7   5  16      366.87      207.53    166.21 o 
  -6   5  16       26.68       77.23    145.46 o 
  -5   5  16      952.38     1127.96    146.91 o 
  -4   5  16     6158.63     6399.03    242.59 o 
  -3   5  16    11052.66    10000.95    328.34 o 
  -2   5  16    41657.58    41359.80    738.74 o 
  -1   5  16    53604.74    51262.18    911.96 o 
   0   5  16    10148.94     9483.71    292.69 o 
   1   5  16    13125.09    12480.63    331.06 o 
   2   5  16    12328.91    11931.40    306.09 o 
   3   5  16    14677.33    14554.38    395.94 o 
   4   5  16    26695.50    25493.44    724.38 o 
   5   5  16    20427.04    20421.98    586.48 o 
   6   5  16     6706.73     6814.02    367.51 o 
   7   5  16      977.52     1166.28    249.05 o 
   8   5  16      102.40      193.55    334.19 o 
   9   5  16      164.47      228.48    396.77 o 
  10   5  16       25.93      -40.32    547.13 o 
 -11   6  16     2151.61     3029.36    780.71 o 
 -10   6  16     3859.39     3595.20    859.98 o 
  -9   6  16      292.20      254.02    485.38 o 
  -8   6  16      103.40       11.40    593.18 o 
  -7   6  16      144.21      248.33    201.38 o 
  -6   6  16      390.18      403.09    155.64 o 
  -5   6  16      672.58      579.22    166.45 o 
  -4   6  16     2947.43     2946.74    178.91 o 
  -3   6  16     1365.24     1100.89    133.09 o 
  -2   6  16      517.47      810.13    114.54 o 
  -1   6  16      376.24      409.78    109.92 o 
   0   6  16     3973.39     4072.83    184.76 o 
   1   6  16     5205.60     5383.38    217.97 o 
   2   6  16       50.53      -74.03    117.49 o 
   3   6  16      704.58      712.04    155.36 o 
   4   6  16       17.92      -28.51    136.01 o 
   5   6  16     1025.60     1076.00    174.45 o 
   6   6  16     2086.21     2455.50    257.10 o 
   7   6  16     2689.34     2830.39    338.51 o 
   8   6  16      846.03      177.31    348.56 o 
   9   6  16      214.04        4.23    397.47 o 
  10   6  16       87.21      396.79    988.23 o 
 -11   7  16     1413.03      608.91    970.76 o 
 -10   7  16       82.74      286.08    478.76 o 
  -9   7  16      306.39      778.54    518.44 o 
  -8   7  16       46.44     -159.01    384.52 o 
  -7   7  16      282.81      245.71    269.75 o 
  -6   7  16     6447.75     5971.15    364.15 o 
  -5   7  16      357.74      294.63    148.72 o 
  -4   7  16     1800.44     1894.46    190.73 o 
  -3   7  16     1656.74     1658.20    147.92 o 
  -2   7  16    11310.57    11461.68    324.27 o 
  -1   7  16     5653.81     5417.05    227.65 o 
   0   7  16      141.12      178.80    104.95 o 
   1   7  16     6713.14     6441.00    268.12 o 
   2   7  16     7991.21     7346.97    344.39 o 
   3   7  16     6555.08     6746.77    432.24 o 
   4   7  16     8324.49     8638.27    483.43 o 
   5   7  16    15032.16    14100.72    544.55 o 
   6   7  16     4332.97     4599.89    435.26 o 
   7   7  16     2252.29     2970.16    585.80 o 
   8   7  16     1240.59      524.12    438.69 o 
   9   7  16      463.93      -94.83    910.87 o 
 -10   8  16     8664.96     8543.96   1544.49 o 
  -9   8  16     9737.02     6607.43   1292.44 o 
  -8   8  16    10912.22    10151.00   1141.97 o 
  -7   8  16    14560.03    14046.88    821.90 o 
  -6   8  16    26211.83    25747.04   1100.77 o 
  -5   8  16    23447.02    23546.24    699.91 o 
  -4   8  16    25632.99    26059.57    715.45 o 
  -3   8  16     9213.99     9087.63    347.20 o 
  -2   8  16     9296.94     9529.79    363.46 o 
  -1   8  16    11223.55    11896.59    418.64 o 
   0   8  16     1598.42     1752.01    211.08 o 
   1   8  16     3641.70     3717.66    230.42 o 
   2   8  16     1082.94     1123.01    116.29 o 
   3   8  16       95.52       47.63    154.39 o 
   4   8  16     2014.46     2362.91    245.98 o 
   5   8  16     1412.57     1520.77    248.40 o 
   6   8  16     2982.38     3802.30    480.97 o 
   7   8  16    12065.15    11182.47    951.18 o 
   8   8  16    12132.59    14639.99   1309.96 o 
   9   8  16     8367.54     9609.30   1878.89 o 
 -10   9  16     3921.62     6612.42   1581.92 o 
  -9   9  16      503.73      294.58    621.07 o 
  -8   9  16     3695.67     3944.95   1186.50 o 
  -7   9  16      184.52     -345.76    345.76 o 
  -6   9  16     6073.06     6489.90    427.77 o 
  -5   9  16     4023.52     4577.05    330.43 o 
  -4   9  16     6049.21     6635.33    519.30 o 
  -3   9  16    12247.22    12467.94    487.59 o 
  -2   9  16     7342.86     7489.76    340.47 o 
  -1   9  16    14072.71    13502.63    467.99 o 
   0   9  16    39290.71    39088.25    915.89 o 
   1   9  16    22737.60    22584.49    619.26 o 
   2   9  16    31425.91    30352.41    881.45 o 
   3   9  16    41919.17    40900.40   1091.54 o 
   4   9  16    14759.11    14570.70    561.56 o 
   5   9  16     5042.41     5828.41    565.40 o 
   6   9  16     8324.04     7946.13    680.04 o 
   7   9  16     7503.21     8584.21    715.74 o 
   8   9  16     3424.02     5037.98   1417.21 o 
   9   9  16     6970.28     8728.63   1913.83 o 
  -9  10  16     2277.13     2368.63    967.02 o 
  -8  10  16     2509.03     3305.75    812.42 o 
  -7  10  16     3876.72     3814.74    803.74 o 
  -6  10  16     8768.67     9358.93    615.52 o 
  -5  10  16     7824.36     8624.70    608.65 o 
  -4  10  16     2802.41     1906.50    331.44 o 
  -3  10  16     1912.62     2045.14    284.94 o 
  -2  10  16     5575.78     5430.48    393.36 o 
  -1  10  16     7367.19     6581.13    436.14 o 
   0  10  16     7534.71     7261.24    542.41 o 
   1  10  16      514.61      699.63    197.34 o 
   2  10  16       18.09       29.87    182.61 o 
   3  10  16     1400.12     1201.03    226.30 o 
   4  10  16      711.92      421.54    422.84 o 
   5  10  16      372.52      238.31    335.82 o 
   6  10  16      816.25     1489.45    418.61 o 
   7  10  16     1329.92     1931.23    746.04 o 
   8  10  16     2352.14      608.91   1100.53 o 
  -8  11  16      378.73     1190.37    878.43 o 
  -7  11  16        6.35     -176.16    565.55 o 
  -6  11  16     4194.02     4412.93    640.36 o 
  -5  11  16     3635.38     2978.77    435.42 o 
  -4  11  16     3231.95     3182.99    358.61 o 
  -3  11  16     2638.12     2628.03    354.17 o 
  -2  11  16     3573.14     3664.15    502.90 o 
  -1  11  16      587.89      654.94    239.83 o 
   0  11  16     3751.32     3559.85    336.32 o 
   1  11  16     5685.36     5923.19    382.64 o 
   2  11  16     1378.49     1717.07    272.05 o 
   3  11  16     1258.06     1509.97    528.26 o 
   4  11  16      264.80       58.94    307.48 o 
   5  11  16     2035.44     1928.06    694.50 o 
   6  11  16       44.94     -439.90    439.90 o 
   7  11  16      535.45      680.59   1090.42 o 
  -7  12  16     7759.37     7855.19   1509.55 o 
  -6  12  16     6453.46     6464.45    796.29 o 
  -5  12  16     5059.52     3938.94    645.77 o 
  -4  12  16     6181.27     6053.77    580.19 o 
  -3  12  16     7857.63     7641.94    632.44 o 
  -2  12  16     3393.61     2637.99    398.82 o 
  -1  12  16      593.83      286.90    288.58 o 
   0  12  16      104.09      389.95    267.74 o 
   1  12  16       51.85       50.82    307.72 o 
   2  12  16       24.95       44.29    335.06 o 
   3  12  16       23.43      -40.43    326.67 o 
   4  12  16     3272.14     3195.08    518.50 o 
   5  12  16     6665.92     6835.31   1058.83 o 
   6  12  16     8672.14     6956.80   1636.82 o 
   7  12  16     3737.96     4304.30   1532.01 o 
  -7  13  16       55.24     -344.38    968.27 o 
  -6  13  16       24.59     -554.04    554.04 o 
  -5  13  16     1859.16     2794.15    514.69 o 
  -4  13  16     6518.15     7489.00    692.92 o 
  -3  13  16     8298.76     8823.06    690.20 o 
  -2  13  16    20107.86    18511.50    980.61 o 
  -1  13  16    16338.69    14678.75    847.14 o 
   0  13  16    11850.29    11580.46   1690.92 o 
   1  13  16    11131.81    10930.24    912.54 o 
   2  13  16    14340.41    14619.48   1258.13 o 
   3  13  16     8474.82     7495.84   1621.85 o 
   4  13  16    11081.21    12049.02   1323.82 o 
   5  13  16    12528.03    11081.70   1340.62 o 
   6  13  16     5709.99     5102.87   1534.50 o 
  -5  14  16     1762.87     2847.15   1053.12 o 
  -4  14  16     2796.41     1902.39    748.10 o 
  -3  14  16     2787.82     3128.49    763.15 o 
  -2  14  16     3053.86     3626.36   1005.58 o 
  -1  14  16      739.86     -159.71    818.54 o 
   2  14  16      195.11      648.84    903.38 o 
   3  14  16      458.65      686.27   1103.03 o 
   4  14  16      760.61     1993.68   1287.45 o 
  -4  15  16      257.86      429.23    925.84 o 
  -3  15  16      412.72      232.08   1132.97 o 
  -2  15  16     2137.43     2510.26   1235.29 o 
   3  15  16      143.67      776.11   1075.58 o 
 -12   1  17       11.70      334.40    773.62 o 
 -11   1  17      255.22      253.03    402.39 o 
 -10   1  17     3951.53     4532.21    430.67 o 
  -9   1  17     3760.81     4421.19    339.72 o 
  -8   1  17     2674.30     2613.26    293.74 o 
  -7   1  17     3337.67     3189.63    295.32 o 
  -6   1  17     4073.49     4333.99    256.65 o 
  -5   1  17     2972.39     3078.06    158.29 o 
  -4   1  17    20349.32    18864.15    410.64 o 
  -3   1  17    51028.74    50232.11    794.54 o 
  -2   1  17    18454.24    18136.01    371.67 o 
  -1   1  17    16812.04    16430.42    343.26 o 
   0   1  17     5088.65     5153.91    171.68 o 
   1   1  17      924.04     1107.13     94.11 o 
   2   1  17      994.66      968.78     93.75 o 
   3   1  17     9012.93     8884.62    322.22 o 
   4   1  17     2337.82     2429.27    154.54 o 
   5   1  17      169.11      229.46    106.63 o 
   6   1  17     3208.31     3136.56    213.36 o 
   7   1  17     3248.22     3321.40    380.55 o 
   8   1  17     1269.92      986.14    341.38 o 
   9   1  17      606.07      982.19    507.81 o 
  10   1  17     3142.40     2255.16    721.60 o 
 -12   2  17     4943.06     3458.56   1030.66 o 
 -11   2  17     7241.74     6351.46    704.20 o 
 -10   2  17     8054.58     8324.38    623.53 o 
  -9   2  17    11243.47    11864.31    847.96 o 
  -8   2  17    16495.74    15290.87    632.51 o 
  -7   2  17     8041.25     7597.13    480.26 o 
  -6   2  17     3165.19     3480.42    199.35 o 
  -5   2  17     1454.18     1754.13    146.23 o 
  -4   2  17      266.11      230.79     86.14 o 
  -3   2  17      478.53      472.38     91.82 o 
  -2   2  17     1331.43     1337.16    106.74 o 
  -1   2  17     3088.27     2952.39    133.57 o 
   0   2  17    15993.67    15345.72    323.80 o 
   1   2  17    25827.73    25466.38    473.93 o 
   2   2  17    39277.85    37993.02    661.73 o 
   3   2  17    32264.49    30903.39    544.35 o 
   4   2  17    25717.29    25219.13    598.50 o 
   5   2  17    17700.48    17668.48    417.19 o 
   6   2  17    24581.36    23794.50    616.12 o 
   7   2  17    15840.58    17428.89    817.98 o 
   8   2  17    14741.10    13886.91    846.25 o 
   9   2  17    12158.60    11491.33    806.90 o 
  10   2  17     8469.52     9889.29   1689.23 o 
 -11   3  17     2558.66     2191.65    757.29 o 
 -10   3  17      175.44      129.23    367.77 o 
  -9   3  17     1651.20     1377.01    393.09 o 
  -8   3  17     8393.28     7820.00    489.75 o 
  -7   3  17    17552.30    17789.01    660.28 o 
  -6   3  17    26223.82    27142.15    623.75 o 
  -5   3  17    33396.95    33680.58    724.17 o 
  -4   3  17    21055.06    21314.40    458.65 o 
  -3   3  17    19697.50    20155.81    418.41 o 
  -2   3  17    28171.71    29340.84    545.18 o 
  -1   3  17    18208.87    17675.23    379.80 o 
   0   3  17    22871.64    22899.79    452.53 o 
   1   3  17    58118.68    58948.93    907.88 o 
   2   3  17    13900.22    13960.97    332.06 o 
   3   3  17      374.79      421.09     89.21 o 
   4   3  17       57.57      216.70    113.46 o 
   5   3  17      259.70      215.15    119.29 o 
   6   3  17      338.52      438.10    158.77 o 
   7   3  17      393.66      491.75    240.18 o 
   8   3  17      272.29      146.35    436.92 o 
   9   3  17     4869.89     5412.85    951.54 o 
  10   3  17     2997.62     3913.27    834.61 o 
 -11   4  17      545.13      239.91    463.31 o 
 -10   4  17      659.87      755.56    445.73 o 
  -9   4  17      559.86      201.05    428.84 o 
  -8   4  17        6.16      160.14    213.53 o 
  -7   4  17       52.44       23.28    156.02 o 
  -6   4  17      931.46     1318.00    169.26 o 
  -5   4  17       29.79       90.35    107.06 o 
  -4   4  17       81.12      101.34     85.47 o 
  -3   4  17      708.32      674.34    104.52 o 
  -2   4  17     1955.75     2120.67    139.43 o 
  -1   4  17     2645.10     2489.28    152.80 o 
   0   4  17     4343.74     4312.23    179.76 o 
   1   4  17      675.18      799.98    102.68 o 
   2   4  17      156.21      257.12     85.21 o 
   3   4  17       14.27      -86.85     89.90 o 
   4   4  17       25.52       97.07    110.54 o 
   5   4  17     5573.66     5273.97    272.76 o 
   6   4  17      882.19      913.37    214.18 o 
   7   4  17     1642.98     1631.20    267.67 o 
   8   4  17      442.28      313.93    317.02 o 
   9   4  17      105.97      148.01    417.00 o 
  10   4  17       12.60     -446.44    537.24 o 
 -11   5  17      969.56      933.33    514.81 o 
 -10   5  17      130.41     -196.23    393.67 o 
  -9   5  17       38.14      447.83    445.84 o 
  -8   5  17     4258.56     4133.26    415.97 o 
  -7   5  17     6787.46     6873.54    359.15 o 
  -6   5  17    15738.37    16623.02    564.39 o 
  -5   5  17    24542.66    23688.21    639.20 o 
  -4   5  17     3728.20     4164.64    204.81 o 
  -3   5  17     4913.19     5184.10    232.66 o 
  -2   5  17     7724.94     7392.86    402.49 o 
  -1   5  17    12574.69    12486.12    346.74 o 
   0   5  17    26431.25    26535.44    534.59 o 
   1   5  17    22533.36    23113.90    586.96 o 
   2   5  17     4210.13     4510.87    159.90 o 
   3   5  17       41.60      -38.89    106.14 o 
   4   5  17       93.47       91.96    128.87 o 
   5   5  17      333.53      275.36    152.64 o 
   6   5  17      195.68       69.76    176.60 o 
   7   5  17     1132.32     1252.15    258.29 o 
   8   5  17       81.14      416.73    334.37 o 
   9   5  17     3020.09     3652.19    982.00 o 
  10   5  17      878.73     1073.74   1050.50 o 
 -11   6  17    17442.82    15695.41   2043.59 o 
 -10   6  17    11492.71    10319.03    951.84 o 
  -9   6  17     7586.64     7462.81    959.32 o 
  -8   6  17     2241.36     2080.37    445.71 o 
  -7   6  17     2180.93     2016.17    277.24 o 
  -6   6  17    10243.35     9293.66    445.40 o 
  -5   6  17    16451.19    14947.27    497.52 o 
  -4   6  17     3648.84     3218.88    192.68 o 
  -3   6  17      113.25      171.03    100.74 o 
  -2   6  17     8196.05     8073.77    279.13 o 
  -1   6  17    22702.93    22562.17    515.71 o 
   0   6  17    18846.71    19113.48    465.80 o 
   1   6  17    16170.86    16000.08    391.19 o 
   2   6  17    14155.55    13378.15    445.84 o 
   3   6  17     6452.25     6956.93    304.35 o 
   4   6  17    21874.48    22672.84    654.39 o 
   5   6  17    39019.02    40459.04    910.03 o 
   6   6  17    31332.69    30019.14   1116.11 o 
   7   6  17    15595.92    16773.39    747.50 o 
   8   6  17    10321.71    10065.56    737.43 o 
   9   6  17     5958.74     6285.88   1683.11 o 
  10   6  17     5792.08     6572.49   1676.75 o 
 -10   7  17     3604.48     3025.98    713.82 o 
  -9   7  17     3637.24     2735.66    722.04 o 
  -8   7  17     5281.58     5836.83   1069.21 o 
  -7   7  17    10489.45     9176.19    759.58 o 
  -6   7  17     8333.56     8208.59    434.60 o 
  -5   7  17    17823.58    16829.29    635.91 o 
  -4   7  17    29877.45    30431.91    799.00 o 
  -3   7  17    25839.30    26664.22    644.32 o 
  -2   7  17    20035.42    20530.76    469.33 o 
  -1   7  17    48692.35    49129.14    908.90 o 
   0   7  17    30754.88    29311.68    650.25 o 
   1   7  17     7174.50     6622.20    275.72 o 
   2   7  17     4657.04     4683.56    296.13 o 
   3   7  17     4969.52     5209.55    321.67 o 
   4   7  17     6043.92     6212.09    329.21 o 
   5   7  17     6352.23     5978.90    389.29 o 
   6   7  17      305.25      560.84    276.59 o 
   7   7  17      799.07     1303.54    394.56 o 
   8   7  17     2557.17     3340.58    616.19 o 
   9   7  17     2693.82     1841.45   1190.37 o 
 -10   8  17     1150.21     1314.90   1125.49 o 
  -9   8  17     1738.67     2798.32    763.68 o 
  -8   8  17     2899.51     3324.13    742.13 o 
  -7   8  17     6191.72     6621.24    692.93 o 
  -6   8  17      288.09      157.37    260.51 o 
  -5   8  17      311.23      312.63    158.24 o 
  -4   8  17       59.78       80.40    155.44 o 
  -3   8  17      621.89      654.49    157.29 o 
  -2   8  17      146.61      131.69    117.52 o 
  -1   8  17     1948.66     2220.37    176.09 o 
   0   8  17       41.74      119.20    131.24 o 
   1   8  17     2108.53     2143.52    201.32 o 
   2   8  17     3001.78     2839.53    478.52 o 
   3   8  17    13336.88    12701.30    627.07 o 
   4   8  17     7213.25     7252.08    373.97 o 
   5   8  17      636.00      685.48    238.00 o 
   6   8  17      345.72      740.66    334.47 o 
   7   8  17     1961.31     1879.01    442.52 o 
   8   8  17     2623.78     2258.21   1160.42 o 
   9   8  17     5976.79     4044.76   1409.73 o 
 -10   9  17     2242.80     2966.94   1292.44 o 
  -9   9  17     1716.56      910.87    958.29 o 
  -8   9  17      179.65      543.82    570.56 o 
  -7   9  17     1060.01      616.77    510.56 o 
  -6   9  17       58.94     -219.63    219.63 o 
  -5   9  17      974.86     1450.97    333.64 o 
  -4   9  17     3191.52     3197.54    268.10 o 
  -3   9  17     3298.11     3455.61    260.00 o 
  -2   9  17     2502.55     2585.35    265.28 o 
  -1   9  17      765.05      823.67    189.34 o 
   0   9  17      484.01      582.64    193.68 o 
   1   9  17     1023.55      979.68    213.89 o 
   2   9  17     2152.59     2309.06    255.16 o 
   3   9  17      362.26      382.63    194.70 o 
   4   9  17       53.74      149.73    188.42 o 
   5   9  17       10.48     -180.50    291.21 o 
   6   9  17        3.99      154.81    337.69 o 
   7   9  17       10.93      341.46    399.00 o 
   8   9  17       22.18     -429.23    798.57 o 
  -8  10  17     7325.50     7530.30   1221.44 o 
  -7  10  17     8403.38     8724.31   1080.91 o 
  -6  10  17       96.24       48.32    287.35 o 
  -5  10  17     1125.19      930.54    275.33 o 
  -4  10  17      111.73      257.61    227.21 o 
  -3  10  17      832.65     1089.96    250.76 o 
  -2  10  17      141.77      134.62    211.38 o 
  -1  10  17      183.59      168.87    189.13 o 
   0  10  17     6460.71     6205.92    380.68 o 
   1  10  17    14586.60    14115.83    779.88 o 
   2  10  17    16008.16    15188.71    673.64 o 
   3  10  17    18436.53    18012.33    702.86 o 
   4  10  17     9280.88     8499.02    679.01 o 
   5  10  17     3935.07     4006.18    530.13 o 
   6  10  17     8082.80     6898.51   1227.42 o 
   7  10  17     7220.50     5722.98    976.93 o 
   8  10  17     5198.01     5314.99   1624.34 o 
  -8  11  17     4511.90     3368.72   1207.84 o 
  -7  11  17     5923.82     5892.31    990.74 o 
  -6  11  17    12823.30    13630.25    821.32 o 
  -5  11  17    20932.33    23492.43   1096.91 o 
  -4  11  17    18197.83    18501.52   1328.27 o 
  -3  11  17    17303.12    17098.46    802.34 o 
  -2  11  17     8453.56     8116.95    539.91 o 
  -1  11  17    12594.51    10669.50    710.20 o 
   0  11  17     9324.15    10257.07    588.28 o 
   1  11  17    10925.07    10886.19    549.35 o 
   2  11  17     4114.02     4021.16    362.18 o 
   3  11  17     1562.59     1401.55    385.08 o 
   4  11  17      424.00      868.93    370.25 o 
   5  11  17      296.19      120.99    386.16 o 
   6  11  17      403.18      223.30    530.37 o 
   7  11  17      346.74      434.22   1130.48 o 
  -7  12  17       52.84      476.65    880.92 o 
  -6  12  17      363.71      441.71    491.38 o 
  -5  12  17     1292.63     1574.97    405.67 o 
  -4  12  17      479.96      584.42    350.56 o 
  -3  12  17      437.38      268.50    317.25 o 
  -2  12  17     1810.47     1754.71    389.70 o 
  -1  12  17     8877.50     8201.06    620.06 o 
   0  12  17     2152.73     1736.61    326.23 o 
   1  12  17     1509.00      632.09    326.11 o 
   2  12  17     1189.26     1225.45    443.18 o 
   3  12  17      158.62      104.98    341.26 o 
   4  12  17     1898.33     1524.67    462.34 o 
   5  12  17    11260.56    13832.16   1461.56 o 
   6  12  17     4750.85     3635.74   1364.81 o 
  -6  13  17      282.26      428.75    679.20 o 
  -5  13  17      405.45      126.68    387.34 o 
  -4  13  17      628.16      396.62    382.22 o 
  -3  13  17     2442.34     3019.93    489.87 o 
  -2  13  17     1398.89     1343.96    398.56 o 
  -1  13  17     2098.20     2420.57    425.02 o 
   0  13  17      169.83      310.82    403.05 o 
   1  13  17      185.56       61.42    409.79 o 
   2  13  17      120.75      399.29    890.91 o 
   3  13  17      135.39      -82.35    806.06 o 
   4  13  17      788.44     3428.61   1225.31 o 
   5  13  17      256.70       92.84    698.45 o 
  -5  14  17     3371.45     2824.70   1098.04 o 
  -4  14  17     1316.60     1141.44    698.89 o 
  -3  14  17     1082.95     1467.14    655.55 o 
  -2  14  17     1142.22      606.66    569.63 o 
  -1  14  17     7160.68     7917.58   1514.54 o 
   3  14  17     1397.65     1938.78   1075.58 o 
   4  14  17     8323.50     8062.32   1766.59 o 
  -3  15  17    16760.54    14190.61   2190.83 o 
  -2  15  17    12394.90     8885.60   1676.75 o 
 -11   0  18     6633.77     6223.36   1170.41 o 
 -10   0  18     2731.43     2251.20    606.80 o 
  -9   0  18      581.19      589.59    321.41 o 
  -8   0  18       24.72      -72.24    393.70 o 
  -7   0  18    11048.98    10292.25    624.28 o 
  -6   0  18    17725.46    17361.10    595.12 o 
  -5   0  18      610.36      688.88    148.92 o 
  -4   0  18     8383.88     8807.71    365.28 o 
  -3   0  18    21464.49    19352.02    545.62 o 
  -2   0  18    49922.67    48951.84   1144.17 o 
  -1   0  18   115475.87   110779.67   2443.12 o 
   0   0  18   100106.08    98017.53   2030.21 o 
   1   0  18    28213.70    26474.71    705.97 o 
   2   0  18    28764.15    28945.21    733.27 o 
   3   0  18    45805.45    44319.40   1222.72 o 
   4   0  18    30607.49    29445.87    741.73 o 
   5   0  18    28298.61    28267.09    736.68 o 
   6   0  18    53150.75    54352.48   1428.37 o 
   7   0  18     8774.07     8854.63    915.92 o 
   8   0  18      430.26      953.56    491.02 o 
   9   0  18       10.49     -114.96    469.49 o 
  10   0  18      507.86     2437.89   1103.03 o 
 -12   1  18     1846.72     1519.53    865.95 o 
 -11   1  18     4980.21     6783.26    723.64 o 
 -10   1  18    13069.04    13674.06    933.73 o 
  -9   1  18    23093.10    24246.74    912.69 o 
  -8   1  18    16178.90    15086.25    643.55 o 
  -7   1  18    17170.18    16917.28    659.92 o 
  -6   1  18    15700.67    15683.65    444.51 o 
  -5   1  18    23147.02    22941.77    455.44 o 
  -4   1  18    24416.96    24197.39    482.88 o 
  -3   1  18    14093.03    13674.85    356.54 o 
  -2   1  18     5806.62     5670.25    192.88 o 
  -1   1  18     1202.80     1247.06    107.49 o 
   0   1  18       86.07      210.97     77.72 o 
   1   1  18     1258.84     1262.84    104.43 o 
   2   1  18      594.01      670.81     90.21 o 
   3   1  18     2192.99     2200.40    127.56 o 
   4   1  18    13467.78    13180.67    316.41 o 
   5   1  18    11715.38    11505.62    307.99 o 
   6   1  18     8109.84     8343.56    445.87 o 
   7   1  18     9350.64     8589.17    578.09 o 
   8   1  18     8833.30     7647.21   1214.16 o 
   9   1  18     8338.47     9171.24    943.25 o 
  10   1  18    11088.57    11013.07   1239.49 o 
 -11   2  18      153.90      431.47    459.98 o 
 -10   2  18      707.80     1047.94    355.81 o 
  -9   2  18     4566.80     4263.26    552.47 o 
  -8   2  18      549.77      465.77    213.45 o 
  -7   2  18      363.54      338.57    225.98 o 
  -6   2  18        8.63       -4.62    125.73 o 
  -5   2  18    20565.67    20947.43    446.84 o 
  -4   2  18     3284.07     3253.01    167.02 o 
  -3   2  18      150.15      220.09     89.78 o 
  -2   2  18      420.76      535.71     89.07 o 
  -1   2  18     1831.10     1841.06    116.91 o 
   0   2  18     1949.56     1938.34    130.95 o 
   1   2  18    21364.01    20933.25    435.43 o 
   2   2  18    13033.31    12322.63    311.48 o 
   3   2  18       48.23       27.81     78.95 o 
   4   2  18        7.56      107.53     85.18 o 
   5   2  18       80.04       14.83    101.35 o 
   6   2  18      267.17       74.28    151.86 o 
   7   2  18     3215.65     3214.04    443.66 o 
   8   2  18     3691.23     3224.43    462.02 o 
   9   2  18      100.46      366.23    364.52 o 
  10   2  18      212.59      495.44    621.38 o 
 -11   3  18     1255.84      938.60    489.50 o 
 -10   3  18     2274.97     2356.68    694.93 o 
  -9   3  18     1033.67     1748.82    414.84 o 
  -8   3  18     7653.44     7942.17    710.57 o 
  -7   3  18    18540.79    18313.12    792.48 o 
  -6   3  18     7395.73     7223.30    334.71 o 
  -5   3  18     3399.11     3923.18    323.67 o 
  -4   3  18      316.07      259.14     95.57 o 
  -3   3  18      392.28      351.69     97.15 o 
  -2   3  18      765.37      846.00    100.29 o 
  -1   3  18     4845.15     4942.22    194.09 o 
   0   3  18      851.53      774.00    111.82 o 
   1   3  18     1367.16     1272.86    115.62 o 
   2   3  18     3005.94     3304.40    175.88 o 
   3   3  18     2209.06     2071.31    136.89 o 
   4   3  18     1930.17     2114.84    188.09 o 
   5   3  18      557.03      669.49    138.82 o 
   6   3  18     2699.26     2495.36    233.29 o 
   7   3  18     5182.10     5322.40    580.46 o 
   8   3  18     3457.96     3746.16    707.11 o 
   9   3  18     3809.78     3247.04    574.46 o 
  10   3  18     3336.42     2963.41   1371.17 o 
 -11   4  18      396.16      609.96    482.45 o 
 -10   4  18      302.04      740.89    472.20 o 
  -9   4  18      779.20      550.09    505.99 o 
  -8   4  18      468.50      143.21    210.59 o 
  -7   4  18      405.47      346.26    186.92 o 
  -6   4  18     6884.72     6666.80    346.62 o 
  -5   4  18    30269.57    29918.08    663.36 o 
  -4   4  18    18636.24    18087.08    552.97 o 
  -3   4  18    15454.35    15650.13    377.04 o 
  -2   4  18    26521.23    25453.07    524.10 o 
  -1   4  18    16602.86    16333.08    487.35 o 
   0   4  18    10951.95    11120.00    395.92 o 
   1   4  18    26923.93    25526.95    508.85 o 
   2   4  18    43309.36    42983.05    748.13 o 
   3   4  18    20162.51    20349.48    478.16 o 
   4   4  18    26667.66    27372.55    667.34 o 
   5   4  18     3644.08     3879.47    286.32 o 
   6   4  18      471.74      429.25    211.89 o 
   7   4  18     3092.48     2677.43    285.28 o 
   8   4  18     5578.07     6862.63    674.19 o 
   9   4  18     1070.78      846.60    475.87 o 
  10   4  18      463.82       49.05    618.36 o 
 -11   5  18     9360.62     9286.97   1111.07 o 
 -10   5  18     8066.55     6623.39    781.31 o 
  -9   5  18     9995.36    10505.66   1116.19 o 
  -8   5  18     4326.92     4342.58    444.11 o 
  -7   5  18     4737.71     5163.01    350.40 o 
  -6   5  18    10655.88    10351.22    436.06 o 
  -5   5  18    11277.69    11497.84    453.65 o 
  -4   5  18     6502.08     6524.67    246.68 o 
  -3   5  18     8430.41     7812.67    267.44 o 
  -2   5  18     3701.64     3522.63    207.98 o 
  -1   5  18     1184.44     1180.38    130.11 o 
   0   5  18       58.26      -35.61     87.34 o 
   1   5  18       62.50      103.86     96.39 o 
   2   5  18     2390.71     2529.73    126.79 o 
   3   5  18      402.08      358.83    127.83 o 
   4   5  18     1149.65     1228.24    163.02 o 
   5   5  18     6215.24     6435.08    310.67 o 
   6   5  18     9600.64     9100.78    473.63 o 
   7   5  18    10428.64    10853.93    528.81 o 
   8   5  18    12523.65    13168.51    857.90 o 
   9   5  18     5546.62     5412.14    892.53 o 
  10   5  18     1014.34      677.40    653.55 o 
 -11   6  18     1688.59      339.39    943.31 o 
 -10   6  18       30.21     -103.44    439.54 o 
  -9   6  18      620.97      487.98    543.18 o 
  -8   6  18      874.09      769.67    709.85 o 
  -7   6  18      855.67      474.54    240.35 o 
  -6   6  18      439.59      219.90    174.15 o 
  -5   6  18     1064.79     1363.76    189.67 o 
  -4   6  18       35.69      175.80    118.61 o 
  -3   6  18     6925.64     6618.02    260.56 o 
  -2   6  18     1623.46     1660.68    152.08 o 
  -1   6  18     3945.73     3704.53    207.10 o 
   0   6  18     2059.65     2080.09    175.60 o 
   1   6  18     1253.83     1132.56    123.47 o 
   2   6  18       39.41      140.70    116.89 o 
   3   6  18       71.10      117.93    130.70 o 
   4   6  18      454.41      798.24    170.03 o 
   5   6  18     1713.02     1936.91    208.18 o 
   6   6  18     1478.05     1689.38    235.40 o 
   7   6  18       56.30     -148.62    248.39 o 
   8   6  18      945.72      575.22    372.63 o 
   9   6  18        0.30      298.07    563.99 o 
 -10   7  18     3487.65     4019.29   1321.26 o 
  -9   7  18     5992.71     6375.69   1589.53 o 
  -8   7  18     2977.94     3385.16   1061.73 o 
  -7   7  18     1030.02     1613.94    464.72 o 
  -6   7  18     5631.45     5646.22    637.49 o 
  -5   7  18     4477.33     4294.13    277.32 o 
  -4   7  18     3819.99     3817.80    256.55 o 
  -3   7  18     7982.33     7891.86    294.76 o 
  -2   7  18     2271.35     2447.82    182.46 o 
  -1   7  18       36.99      -80.24    108.33 o 
   0   7  18        0.65      124.95    115.48 o 
   1   7  18      589.88      546.42    112.47 o 
   2   7  18     2785.76     3482.11    353.52 o 
   3   7  18      125.57       57.88    163.65 o 
   4   7  18      117.90        0.98    159.39 o 
   5   7  18     4885.31     5130.46    344.25 o 
   6   7  18     3986.02     3466.78    351.47 o 
   7   7  18     6908.25     6797.52    630.74 o 
   8   7  18     7238.22     8522.84   1035.59 o 
   9   7  18     1575.83      424.24   1100.53 o 
 -10   8  18      291.59      741.17   1023.17 o 
  -9   8  18      174.78      316.71    571.99 o 
  -8   8  18      128.36      -15.88    621.39 o 
  -7   8  18     1406.44      882.77    694.88 o 
  -6   8  18     2689.07     2838.01    405.47 o 
  -5   8  18     7297.14     7422.28    365.67 o 
  -4   8  18    10555.75    10930.99    440.01 o 
  -3   8  18    14211.70    13553.71    493.03 o 
  -2   8  18    19093.80    19212.75    487.26 o 
  -1   8  18    36083.22    35547.23    768.27 o 
   0   8  18    34498.79    33388.91    776.50 o 
   1   8  18    16341.68    16231.39    499.62 o 
   2   8  18    25847.03    26822.39   1218.53 o 
   3   8  18    18920.00    18906.95    660.85 o 
   4   8  18    15407.33    15500.63    625.77 o 
   5   8  18    12954.79    12588.60    608.00 o 
   6   8  18    13523.01    13499.04    865.06 o 
   7   8  18     2985.63     3124.88    577.33 o 
   8   8  18     1971.31     2265.70   1155.43 o 
   9   8  18       58.26      546.52   1020.67 o 
  -9   9  18     6951.28     9472.05   1634.33 o 
  -8   9  18    19417.49    18904.90   1594.41 o 
  -7   9  18    33395.96    31046.75   2056.18 o 
  -6   9  18    28739.50    28450.74   1944.82 o 
  -5   9  18    14162.98    14645.57    675.24 o 
  -4   9  18     8882.02     9379.91    505.76 o 
  -3   9  18     2104.58     2121.47    232.39 o 
  -2   9  18     4710.80     4790.05    286.67 o 
  -1   9  18    16470.16    15786.29    616.03 o 
   0   9  18     3698.85     3861.63    298.97 o 
   1   9  18      187.84      199.20    181.47 o 
   2   9  18      214.37      124.58    185.07 o 
   3   9  18     9419.45     9257.48    566.53 o 
   4   9  18     8388.57     8741.46    475.48 o 
   5   9  18     3674.88     4704.60    825.14 o 
   6   9  18     7386.80     7850.78   1309.50 o 
   7   9  18     9515.58    10350.49    982.33 o 
   8   9  18     5708.93     4663.65   1484.59 o 
  -8  10  18       16.03      683.78    890.91 o 
  -7  10  18       72.06     -528.07    528.07 o 
  -6  10  18      669.65      645.38    333.79 o 
  -5  10  18     2134.06     2472.15    363.70 o 
  -4  10  18     2640.92     2840.25    330.01 o 
  -3  10  18     6040.48     6699.17    465.71 o 
  -2  10  18     8482.69     8430.02    531.88 o 
  -1  10  18     4317.30     5085.50    445.63 o 
   0  10  18     4973.42     5156.48    376.84 o 
   1  10  18    10868.10    10005.76    480.01 o 
   2  10  18     6886.33     6681.55    403.21 o 
   3  10  18    11652.21    11682.77    562.21 o 
   4  10  18     6876.27     7207.28    801.01 o 
   5  10  18     1917.54     1583.00    411.43 o 
   6  10  18     1415.71     1450.91    453.88 o 
   7  10  18     1294.09      -33.91    610.55 o 
   8  10  18     1561.06      658.82   1177.89 o 
  -8  11  18      683.40      529.05    943.31 o 
  -7  11  18     1287.87     4132.78   3542.04 o 
  -6  11  18      723.92      629.07    359.56 o 
  -5  11  18      243.63      534.22    317.59 o 
  -4  11  18        9.86     -188.09    283.52 o 
  -3  11  18     1383.21     1583.23    366.97 o 
  -2  11  18      461.33      369.62    290.05 o 
  -1  11  18     2385.65     2815.90    625.63 o 
   0  11  18      224.05      563.16    261.10 o 
   1  11  18       91.99     -217.50    217.50 o 
   2  11  18      407.68      235.88    299.34 o 
   3  11  18     1263.32      972.52    368.41 o 
   4  11  18     4114.73     5304.21    596.35 o 
   5  11  18       18.36     -352.08    352.08 o 
   6  11  18      113.35      450.78    562.66 o 
   7  11  18      326.53      633.87   1192.87 o 
  -7  12  18     1067.94      279.50    798.57 o 
  -6  12  18     4241.03     3201.46    671.20 o 
  -5  12  18     4873.47     4946.96    728.25 o 
  -4  12  18     4046.77     5171.25    552.10 o 
  -3  12  18     5590.30     4817.74    532.25 o 
  -2  12  18     5957.46     6035.42    563.38 o 
  -1  12  18     9145.10     9938.63    681.01 o 
   0  12  18    14842.76    13651.70    829.79 o 
   1  12  18    11715.45    12186.69    796.49 o 
   2  12  18     6770.35     8346.88   1235.03 o 
   3  12  18     4912.55     4760.42    716.33 o 
   4  12  18     6128.98     7336.29    855.28 o 
   5  12  18     4329.67     5710.99   1015.27 o 
   6  12  18     7202.99     5749.21   1549.48 o 
  -6  13  18     5381.70     5120.34   1240.28 o 
  -5  13  18     8170.16     9301.60    754.63 o 
  -4  13  18     8918.02     9591.06    744.81 o 
  -3  13  18    10167.41    11331.39    788.92 o 
  -2  13  18     2747.29     2607.01    449.13 o 
  -1  13  18     2014.17     1510.83    399.74 o 
   0  13  18     1482.32     1259.23    581.43 o 
   1  13  18      136.81       92.33    791.08 o 
   2  13  18       26.98      214.62    940.82 o 
   3  13  18      221.04      900.89   1008.20 o 
   4  13  18      911.92      299.46   1035.65 o 
   5  13  18     7470.13     6357.83   1132.49 o 
  -5  14  18     5125.01     7116.52   1474.61 o 
  -4  14  18     3469.21     1719.48   1504.68 o 
  -3  14  18      639.34      680.02    625.73 o 
  -2  14  18      884.10      409.27    948.30 o 
  -1  14  18     2739.00     3703.12   1175.40 o 
   3  14  18     1214.90     1140.46   1135.47 o 
   4  14  18      304.39      366.84   1130.48 o 
  -3  15  18      680.93      454.19   1073.08 o 
 -11   1  19     5746.68     5737.60    703.43 o 
 -10   1  19     8772.65     8530.91    565.95 o 
  -9   1  19     3590.85     3239.74    351.00 o 
  -8   1  19     2517.97     3038.32    281.40 o 
  -7   1  19       61.09       14.48    157.96 o 
  -6   1  19       49.03      168.58    101.90 o 
  -5   1  19      592.47      755.87    110.71 o 
  -4   1  19     4180.50     4619.98    197.17 o 
  -3   1  19      339.69      291.28     94.48 o 
  -2   1  19     4926.77     4582.42    182.12 o 
  -1   1  19    19516.42    19237.77    407.09 o 
   0   1  19    56448.79    55753.79    907.36 o 
   1   1  19    12205.26    12701.97    304.59 o 
   2   1  19     1030.41      987.62    105.86 o 
   3   1  19     3321.18     3439.88    158.78 o 
   4   1  19     7223.39     7008.79    264.30 o 
   5   1  19    18490.89    19164.55    428.69 o 
   6   1  19    21121.91    21307.51    558.11 o 
   7   1  19     9143.30     8157.27    571.76 o 
   8   1  19     2472.19     2659.58    437.67 o 
   9   1  19     2885.91     2471.56    651.38 o 
  10   1  19     1285.17     3776.48   1401.12 o 
 -11   2  19     2467.33     3156.62    745.25 o 
 -10   2  19     3713.35     4377.00    493.20 o 
  -9   2  19     6214.13     5962.88    579.49 o 
  -8   2  19    17187.04    17228.31    706.82 o 
  -7   2  19    19355.20    20543.88    745.41 o 
  -6   2  19    21693.72    21919.47    638.24 o 
  -5   2  19    23973.86    23957.82    566.87 o 
  -4   2  19    44778.62    44518.33    782.10 o 
  -3   2  19    34978.99    35670.63    662.48 o 
  -2   2  19    27806.06    26826.33    519.17 o 
  -1   2  19    25991.98    25113.70    549.15 o 
   0   2  19    14623.66    14098.25    345.90 o 
   1   2  19    16625.99    16116.55    373.09 o 
   2   2  19    12131.65    11962.56    313.42 o 
   3   2  19     1433.21     1496.22    118.19 o 
   4   2  19     1518.88     1595.05    124.04 o 
   5   2  19      290.22      282.56    124.99 o 
   6   2  19      402.18      261.75    155.54 o 
   7   2  19     2022.06     1937.98    341.93 o 
   8   2  19     1502.36     1262.76    512.49 o 
   9   2  19     4151.35     4191.60    645.47 o 
  10   2  19     7196.12     6687.29   1068.19 o 
 -11   3  19      806.04      947.19    485.70 o 
 -10   3  19     2669.77     2911.14    619.53 o 
  -9   3  19     7815.03     8497.09    725.32 o 
  -8   3  19    11280.97    12073.25    905.92 o 
  -7   3  19     6278.83     6767.03    493.82 o 
  -6   3  19     1316.18     1418.69    185.91 o 
  -5   3  19     1215.85     1363.36    170.26 o 
  -4   3  19     2775.50     2914.12    227.45 o 
  -3   3  19      367.08      530.84    105.86 o 
  -2   3  19      366.95      341.64     90.20 o 
  -1   3  19      561.65      522.59    106.62 o 
   0   3  19     2893.57     2797.69    147.25 o 
   1   3  19    28555.21    27746.18    539.44 o 
   2   3  19    24419.17    24363.75    511.05 o 
   3   3  19    10470.91    10710.73    329.04 o 
   4   3  19    20543.05    20338.55    488.43 o 
   5   3  19    15336.13    14722.11    493.79 o 
   6   3  19     9699.74     9528.52    445.49 o 
   7   3  19     8938.87     8818.54    539.81 o 
   8   3  19    10804.60    10269.77    760.48 o 
   9   3  19     5737.67     5813.18    959.30 o 
  10   3  19     5695.72     5352.70    971.15 o 
 -11   4  19      150.05     -263.56    452.24 o 
 -10   4  19      867.18      113.26    416.33 o 
  -9   4  19     1233.11     1478.40    588.70 o 
  -8   4  19      359.46      428.16    231.39 o 
  -7   4  19       11.98      133.83    192.37 o 
  -6   4  19     1192.81      965.78    190.37 o 
  -5   4  19     1130.98     1092.93    165.51 o 
  -4   4  19     1212.07     1297.37    134.70 o 
  -3   4  19     1430.68     1272.32    133.19 o 
  -2   4  19      628.23      731.36    113.22 o 
  -1   4  19      762.15      772.10    111.89 o 
   0   4  19     3563.70     3546.83    175.49 o 
   1   4  19      543.18      491.60    100.38 o 
   2   4  19     1320.44     1317.61    121.56 o 
   3   4  19       62.35      131.77    112.70 o 
   4   4  19      200.66      302.30    127.51 o 
   5   4  19     1100.12     1440.16    190.75 o 
   6   4  19     1194.14     1087.23    239.49 o 
   7   4  19       97.15      173.64    207.03 o 
   8   4  19     1310.85     1551.11    420.88 o 
   9   4  19      803.62      210.18    562.78 o 
  10   4  19      201.81      472.90    722.46 o 
 -11   5  19      572.21       61.56    590.79 o 
 -10   5  19      506.00      458.22    466.05 o 
  -9   5  19     1181.69      611.13    529.63 o 
  -8   5  19     2932.25     2231.93    578.98 o 
  -7   5  19     9146.73     8923.97    525.04 o 
  -6   5  19     4193.58     4350.83    297.21 o 
  -5   5  19     2038.53     2367.92    227.97 o 
  -4   5  19      491.03      445.77    113.55 o 
  -3   5  19     1638.15     1431.13    142.28 o 
  -2   5  19     1754.80     1505.49    143.17 o 
  -1   5  19      297.67      414.09    115.57 o 
   0   5  19      222.72      238.21    105.77 o 
   1   5  19     3524.84     3483.93    183.52 o 
   2   5  19    18312.94    17915.96    426.77 o 
   3   5  19    15946.49    15337.21    547.23 o 
   4   5  19    18311.98    18998.90    644.16 o 
   5   5  19     1515.64     1940.48    217.97 o 
   6   5  19      124.02      -52.13    169.85 o 
   7   5  19     6157.41     5454.86    397.72 o 
   8   5  19     8500.09     8800.04    773.24 o 
   9   5  19     7343.93     9580.68   1168.09 o 
 -10   6  19     4778.39     4902.87    718.50 o 
  -9   6  19    13607.45    14699.42   2229.51 o 
  -8   6  19    17768.73    17914.31   1449.97 o 
  -7   6  19    11328.40    11680.95    669.27 o 
  -6   6  19    13618.12    14176.78    628.20 o 
  -5   6  19    21581.52    20726.40    666.47 o 
  -4   6  19    31742.24    31201.43    739.52 o 
  -3   6  19    45968.35    43818.01    874.66 o 
  -2   6  19    52115.93    50441.92    979.05 o 
  -1   6  19    23271.44    23033.68    563.82 o 
   0   6  19    14199.91    13789.77    400.34 o 
   1   6  19     1616.74     1197.31    174.16 o 
   2   6  19     1583.24     1603.65    152.54 o 
   3   6  19     6287.94     6328.40    306.82 o 
   4   6  19    10642.37     9903.53    410.73 o 
   5   6  19     2026.44     1975.68    295.84 o 
   6   6  19     1639.90     1507.42    236.39 o 
   7   6  19     3551.92     4146.06    416.93 o 
   8   6  19     5361.91     5717.59   1439.35 o 
   9   6  19     3636.03     4030.39    846.54 o 
 -10   7  19     6611.54     6376.27    972.08 o 
  -9   7  19     4150.91     4987.53    897.59 o 
  -8   7  19     3739.58     3961.12    827.14 o 
  -7   7  19     1314.12      521.14    366.32 o 
  -6   7  19     1407.16     1550.43    304.27 o 
  -5   7  19     1971.09     2175.13    224.62 o 
  -4   7  19      786.41      721.92    174.96 o 
  -3   7  19     5758.59     5670.28    267.42 o 
  -2   7  19     3244.15     3288.50    221.14 o 
  -1   7  19    11008.22    10925.49    346.30 o 
   0   7  19    14775.36    14962.71    431.36 o 
   1   7  19    11854.49    12482.55    354.05 o 
   2   7  19    29786.73    29252.05    966.23 o 
   3   7  19    27482.46    27806.67    800.90 o 
   4   7  19    14433.68    14287.59    565.13 o 
   5   7  19    11436.00    12042.11    527.36 o 
   6   7  19    24046.60    23092.51    916.92 o 
   7   7  19    14818.48    14953.96    929.20 o 
   8   7  19    12709.03    14415.20   2203.31 o 
   9   7  19    10724.00    11333.47   2093.50 o 
 -10   8  19      129.47     -139.75    958.29 o 
  -9   8  19       30.74      206.64    492.55 o 
  -8   8  19     1892.22     2035.13    691.26 o 
  -7   8  19     5707.74     5797.60    872.06 o 
  -6   8  19     7062.18     6103.41    550.13 o 
  -5   8  19     5827.62     5935.74    405.55 o 
  -4   8  19     4034.14     3977.97    278.53 o 
  -3   8  19     2013.46     1904.57    237.71 o 
  -2   8  19     2065.43     2135.68    185.09 o 
  -1   8  19     3700.56     3993.76    310.74 o 
   0   8  19     3125.94     2853.35    213.46 o 
   1   8  19     1939.56     1958.55    172.97 o 
   2   8  19     4341.42     4263.08    346.46 o 
   3   8  19     3173.67     3870.83    329.06 o 
   4   8  19      103.67      181.28    193.88 o 
   5   8  19       59.38      -45.81    222.68 o 
   6   8  19     1241.43     1154.71    389.28 o 
   7   8  19     1984.83     1328.33    472.87 o 
   8   8  19       27.66       57.40    900.89 o 
  -9   9  19      366.49      768.62    855.97 o 
  -8   9  19      744.00      870.10    633.71 o 
  -7   9  19      290.04      724.25    566.41 o 
  -6   9  19     1017.26     1368.68    463.08 o 
  -5   9  19        7.25      449.23    259.25 o 
  -4   9  19       61.29       -3.16    231.09 o 
  -3   9  19       50.70      -35.85    171.18 o 
  -2   9  19      265.52      355.44    165.79 o 
  -1   9  19     2536.65     2676.55    245.47 o 
   0   9  19     7698.51     7297.77    509.62 o 
   1   9  19     3969.92     3509.90    369.18 o 
   2   9  19      903.28     1289.88    286.78 o 
   3   9  19      302.84       96.57    193.20 o 
   4   9  19      445.48      159.62    223.13 o 
   5   9  19     1698.21     1897.39    557.88 o 
   6   9  19     4922.90     5481.68    819.19 o 
   7   9  19      749.45     1080.14    645.09 o 
   8   9  19      490.22      444.21    998.21 o 
  -8  10  19     4327.64     5786.65   1322.38 o 
  -7  10  19     7820.50     7070.02   1014.02 o 
  -6  10  19    10883.03    11822.96    742.85 o 
  -5  10  19    16196.05    18031.34   1069.52 o 
  -4  10  19    25189.38    24586.62   1164.81 o 
  -3  10  19     8749.99     7472.22    516.51 o 
  -2  10  19     3630.68     3550.71    408.20 o 
  -1  10  19     3615.91     3743.49    347.42 o 
   0  10  19    10998.20    10938.33    518.02 o 
   1  10  19    11655.59    11288.51    521.50 o 
   2  10  19     8621.33     8603.74    492.00 o 
   3  10  19     1310.96     1474.15    269.81 o 
   4  10  19     1728.40     2239.08    443.46 o 
   5  10  19     1025.65      517.30    397.45 o 
   6  10  19       41.31     -103.84    476.76 o 
   7  10  19       65.63      194.70    698.19 o 
  -7  11  19      518.01      252.05    773.62 o 
  -6  11  19     1541.51     1355.00    395.67 o 
  -5  11  19       45.70      -48.71    320.80 o 
  -4  11  19       11.47       75.54    302.30 o 
  -3  11  19      167.58      392.82    484.79 o 
  -2  11  19     4977.85     4445.11    728.70 o 
  -1  11  19     2188.08     2030.71    427.70 o 
   0  11  19     6833.78     6281.71    572.03 o 
   1  11  19     7906.13     8969.88    827.84 o 
   2  11  19     9278.61     9511.54    775.11 o 
   3  11  19     5192.44     5970.05    607.94 o 
   4  11  19     8528.77     8888.63    741.34 o 
   5  11  19    11829.68    11814.13   1717.68 o 
   6  11  19     8283.76     7158.94   1724.16 o 
   7  11  19     7950.10     9050.30   2008.66 o 
  -7  12  19      274.82      828.52    943.31 o 
  -6  12  19      867.75     1027.09    529.92 o 
  -5  12  19     1080.76      588.80    376.52 o 
  -4  12  19     2958.67     2495.38    457.70 o 
  -3  12  19     4403.43     4174.04    500.97 o 
  -2  12  19     3225.32     3497.17    457.99 o 
  -1  12  19     1182.94      981.11    376.70 o 
   0  12  19     1385.17     1055.76    509.97 o 
   1  12  19      907.53     1219.36    391.07 o 
   2  12  19       34.33      -35.28    405.12 o 
   3  12  19     1084.85      236.68    508.43 o 
   4  12  19     1355.31      598.79    633.63 o 
   5  12  19        3.47       10.48    664.05 o 
   6  12  19      120.59      893.40   1202.85 o 
  -6  13  19      788.36     1649.30   1038.14 o 
  -5  13  19      523.53      703.64    427.27 o 
  -4  13  19       13.38      -27.01    380.86 o 
  -3  13  19      126.01       77.78    372.58 o 
  -2  13  19      526.13      393.72    368.05 o 
  -1  13  19      602.44      955.89    386.21 o 
   0  13  19      642.18      477.65    569.67 o 
   2  13  19      196.80     -164.71    806.06 o 
   3  13  19       49.39     -369.34    773.62 o 
   4  13  19      620.16      264.53    965.77 o 
   5  13  19     1513.77      536.54   1217.82 o 
  -5  14  19     3539.15     4331.75   1250.01 o 
  -4  14  19     6038.66     6461.79   1024.08 o 
  -3  14  19    15292.64    17140.36   1480.75 o 
  -2  14  19    12831.87    17624.21   2225.77 o 
  -1  14  19     5328.25     7161.43   1442.17 o 
   3  14  19     1923.70      975.75   1240.28 o 
 -11   0  20    29727.04    35510.46   2912.04 o 
 -10   0  20    34903.32    33485.14   2059.94 o 
  -9   0  20    31590.48    29760.50   1762.53 o 
  -8   0  20    23238.89    22431.84   1027.58 o 
  -7   0  20     5992.61     6475.90    600.38 o 
  -6   0  20    17432.36    17120.33    821.69 o 
  -5   0  20     6911.14     6920.61    338.68 o 
  -4   0  20    27552.54    27396.69    922.11 o 
  -3   0  20    18659.87    18432.39    579.80 o 
  -2   0  20     8355.47     8029.25    353.92 o 
  -1   0  20        9.46      -20.53    114.37 o 
   0   0  20    18783.57    18266.79    576.36 o 
   1   0  20     1646.48     1537.97    169.87 o 
   2   0  20     1410.99     1623.28    236.71 o 
   3   0  20     6735.55     6817.00    533.56 o 
   4   0  20    17493.20    17148.97    536.76 o 
   5   0  20    22987.91    22434.22    650.00 o 
   6   0  20    35318.13    36424.36   1243.96 o 
   7   0  20    29351.05    28055.88   1927.55 o 
   8   0  20    15310.54    16094.02   1358.67 o 
   9   0  20    26889.47    24645.89   2647.51 o 
  10   0  20    13866.33    13107.79   1956.25 o 
 -11   1  20      120.57      149.91    436.92 o 
 -10   1  20       63.98      179.07    303.59 o 
  -9   1  20       17.94       77.56    267.88 o 
  -8   1  20       38.82      343.42    192.95 o 
  -7   1  20     3821.44     4093.56    299.80 o 
  -6   1  20    20889.79    20509.40    486.51 o 
  -5   1  20    18705.44    19334.55    492.24 o 
  -4   1  20    20349.78    20148.57    456.26 o 
  -3   1  20    12175.31    12800.49    327.75 o 
  -2   1  20    19374.07    19241.46    421.23 o 
  -1   1  20    29139.88    28360.47    681.72 o 
   0   1  20    41294.59    39100.16    695.76 o 
   1   1  20    42422.73    41516.28    699.30 o 
   2   1  20    28648.46    28330.20    529.00 o 
   3   1  20    13180.74    12840.38    334.73 o 
   4   1  20     4786.48     5276.96    228.32 o 
   5   1  20    10861.31    10591.83    345.16 o 
   6   1  20     8870.65     9177.54    395.66 o 
   7   1  20     2406.25     1426.54    421.72 o 
   8   1  20      194.36     -310.52    310.52 o 
   9   1  20       94.19        9.20    541.04 o 
  10   1  20      849.63     1466.77    732.35 o 
 -11   2  20       38.62     -315.90    530.87 o 
 -10   2  20     1779.27     1354.00    494.48 o 
  -9   2  20      643.05      161.94    316.33 o 
  -8   2  20       34.29      126.50    212.73 o 
  -7   2  20     1730.17     1979.01    291.10 o 
  -6   2  20     4713.31     4462.05    273.17 o 
  -5   2  20     3156.55     3338.65    188.39 o 
  -4   2  20      174.77      209.28    101.48 o 
  -3   2  20      414.02      484.54    105.23 o 
  -2   2  20      314.57      356.86     94.69 o 
  -1   2  20       48.94      142.82     85.49 o 
   0   2  20     1906.75     1874.01    134.82 o 
   1   2  20       28.99       87.93     89.51 o 
   2   2  20      892.93     1059.91    116.61 o 
   3   2  20      228.70      248.11     96.59 o 
   4   2  20     1538.80     1761.74    134.44 o 
   5   2  20     6373.54     6176.19    311.31 o 
   6   2  20      238.88      132.23    165.60 o 
   7   2  20       13.15     -206.22    238.38 o 
   8   2  20      369.14      133.00    330.58 o 
   9   2  20       11.01     -461.10    511.58 o 
  10   2  20     1401.47     2501.71    814.63 o 
 -11   3  20      616.59     1044.05    486.94 o 
 -10   3  20        0.84      340.15    565.24 o 
  -9   3  20        5.91       28.56    316.21 o 
  -8   3  20      728.98      324.29    240.13 o 
  -7   3  20     1132.99     1335.04    233.66 o 
  -6   3  20     1781.92     1386.41    194.85 o 
  -5   3  20      701.19      773.03    123.01 o 
  -4   3  20     9976.27    10091.67    368.92 o 
  -3   3  20    13939.40    14568.70    506.99 o 
  -2   3  20     5611.72     5582.57    219.04 o 
  -1   3  20     5815.72     5736.86    209.07 o 
   0   3  20     2931.56     3169.76    211.80 o 
   1   3  20      850.18      730.00    108.42 o 
   2   3  20    14686.76    14560.48    361.32 o 
   3   3  20    24472.45    23117.68    540.86 o 
   4   3  20     6529.89     6570.82    265.57 o 
   5   3  20     2030.96     1830.83    181.86 o 
   6   3  20       56.04       65.88    171.51 o 
   7   3  20       38.55     -199.87    213.23 o 
   8   3  20     1298.53      889.41    382.33 o 
   9   3  20     1791.31     1321.22    659.44 o 
  10   3  20      414.67     1060.14    676.95 o 
 -11   4  20     2967.59     4048.66    735.47 o 
 -10   4  20     6786.05     6453.82    945.50 o 
  -9   4  20     6497.09     7117.99    903.46 o 
  -8   4  20    12605.89    13423.51   1245.11 o 
  -7   4  20    22646.72    23601.01    816.02 o 
  -6   4  20    33226.91    34081.83   1347.07 o 
  -5   4  20     7592.84     7488.48    373.44 o 
  -4   4  20     1397.07     1418.96    139.65 o 
  -3   4  20     1757.23     2102.12    160.17 o 
  -2   4  20     1222.81     1234.68    141.17 o 
  -1   4  20     2873.84     2918.63    165.43 o 
   0   4  20     7378.21     7493.77    257.02 o 
   1   4  20      670.28      744.49    114.11 o 
   2   4  20     4730.47     4513.02    195.93 o 
   3   4  20     3776.55     4094.94    231.28 o 
   4   4  20    15499.81    15361.31    467.66 o 
   5   4  20    15662.27    15591.97    541.54 o 
   6   4  20     3512.25     3826.15    305.88 o 
   7   4  20     7141.83     7056.12    511.81 o 
   8   4  20    11718.81    12582.32    859.84 o 
   9   4  20     9132.24     8265.33   2250.72 o 
  10   4  20     7323.05     7016.50   1083.16 o 
 -11   5  20     1561.07     2777.28   1070.58 o 
 -10   5  20       62.67      502.69    567.33 o 
  -9   5  20      471.61      411.29    488.83 o 
  -8   5  20     4270.63     5028.13    788.63 o 
  -7   5  20     1238.30     1309.88    237.66 o 
  -6   5  20     1357.21     1538.51    259.71 o 
  -5   5  20     3970.45     3702.64    273.69 o 
  -4   5  20     1599.33     1466.33    147.83 o 
  -3   5  20    11684.50    11575.86    348.50 o 
  -2   5  20    27515.89    27535.67    630.86 o 
  -1   5  20    16154.60    16273.99    423.55 o 
   0   5  20    15178.69    14574.46    411.08 o 
   1   5  20    12567.44    11987.52    449.35 o 
   2   5  20     7960.12     7614.66    263.40 o 
   3   5  20    10889.96    10754.66    364.13 o 
   4   5  20    16993.44    17623.41    538.07 o 
   5   5  20    10480.42    10636.58    473.33 o 
   6   5  20     4217.58     4370.59    339.73 o 
   7   5  20     2959.83     3083.96    369.83 o 
   8   5  20      452.13      314.52    365.40 o 
   9   5  20      596.80     1077.85    632.20 o 
 -10   6  20      603.16      454.37    579.63 o 
  -9   6  20      150.50      308.78    557.59 o 
  -8   6  20      802.42      872.30    480.23 o 
  -7   6  20      677.48      508.32    266.16 o 
  -6   6  20      658.99      441.28    190.95 o 
  -5   6  20     1405.74     1188.01    203.37 o 
  -4   6  20      452.44      721.84    168.19 o 
  -3   6  20      140.82      410.34    128.71 o 
  -2   6  20     1217.43     1464.25    161.85 o 
  -1   6  20      843.32     1076.27    153.47 o 
   0   6  20      415.87      280.32    118.68 o 
   1   6  20      152.07      231.59    116.19 o 
   2   6  20      140.40       93.14     87.55 o 
   3   6  20      881.56      641.52    175.76 o 
   4   6  20      509.16      553.17    181.75 o 
   5   6  20     1911.35     1665.59    247.20 o 
   6   6  20      624.70      544.03    210.88 o 
   7   6  20     2631.63     2828.73    387.75 o 
   8   6  20      470.72      681.68    533.88 o 
   9   6  20     1291.33     1438.76    710.33 o 
  -9   7  20      448.95      666.87    564.54 o 
  -8   7  20     6071.31     7201.49    961.16 o 
  -7   7  20     2343.17     2426.17    622.84 o 
  -6   7  20     3159.32     2557.81    372.37 o 
  -5   7  20      246.56      300.66    170.99 o 
  -4   7  20       70.33      -84.85    150.91 o 
  -3   7  20     7250.94     6911.48    534.20 o 
  -2   7  20    21022.74    19624.31    523.70 o 
  -1   7  20    17551.01    17015.59    561.60 o 
   0   7  20     9359.78     9014.89    330.90 o 
   1   7  20     4502.84     4675.94    221.95 o 
   2   7  20     1229.88     1311.14    223.98 o 
   3   7  20     2739.69     2468.84    265.15 o 
   4   7  20     8855.53     8487.00    542.26 o 
   5   7  20     4301.95     4545.39    342.99 o 
   6   7  20     3368.10     3370.89    451.92 o 
   7   7  20      833.31     1562.66    432.10 o 
   8   7  20     1061.55      296.97   1015.68 o 
   9   7  20     2062.23     1364.81   1225.31 o 
  -9   8  20     8610.22     8419.18   1499.57 o 
  -8   8  20    22465.03    21336.80   3176.44 o 
  -7   8  20    12430.59    10357.07   1475.98 o 
  -6   8  20     5871.93     6375.09    935.83 o 
  -5   8  20    11363.77    10834.11    545.23 o 
  -4   8  20     5804.77     5826.83    338.84 o 
  -3   8  20     3899.60     4040.40    306.52 o 
  -2   8  20     2517.22     3031.41    323.44 o 
  -1   8  20      231.82       87.18    139.78 o 
   0   8  20     1644.25     1762.33    186.51 o 
   1   8  20      861.28      703.37    171.18 o 
   2   8  20     2353.88     2358.51    292.50 o 
   3   8  20    13936.31    13418.98    598.50 o 
   4   8  20     6606.25     7596.62    425.95 o 
   5   8  20     7491.13     7020.92    554.88 o 
   6   8  20    14248.41    13880.81    902.00 o 
   7   8  20    14603.06    14407.82   1304.55 o 
   8   8  20    13307.91    16416.37   2380.49 o 
  -8   9  20      921.83      579.76    608.60 o 
  -7   9  20     3313.50     2501.54    691.06 o 
  -6   9  20     3918.64     4303.34    646.01 o 
  -5   9  20    11847.36    11758.61    796.29 o 
  -4   9  20    31032.53    31651.32   1055.90 o 
  -3   9  20    19912.82    20483.15    810.06 o 
  -2   9  20    13662.68    13769.74    545.28 o 
  -1   9  20    20392.04    18284.70    651.59 o 
   0   9  20    12993.46    11968.37    527.33 o 
   1   9  20    21681.88    22472.97    896.29 o 
   2   9  20    30923.68    31892.02    955.95 o 
   3   9  20    28770.71    27664.16    877.03 o 
   4   9  20    10865.84    11249.76    638.36 o 
   5   9  20     3315.58     4579.61    559.93 o 
   6   9  20     1492.30     1765.72    464.44 o 
   7   9  20      543.91     -138.41    633.82 o 
   8   9  20     1536.05      252.05    995.72 o 
  -8  10  20     3295.49     3119.17   1135.47 o 
  -7  10  20     5917.24     3902.61   1462.26 o 
  -6  10  20     4521.00     4326.46    492.12 o 
  -5  10  20     1597.31     1296.13    366.76 o 
  -4  10  20     2585.07     2610.34    503.73 o 
  -3  10  20     2061.33      866.90    397.04 o 
  -2  10  20       33.02     -192.95    269.45 o 
  -1  10  20      631.71      311.07    247.65 o 
   0  10  20      983.08     1135.49    283.89 o 
   1  10  20       53.29      576.17    266.63 o 
   2  10  20     1433.35     1233.93    276.29 o 
   3  10  20     2844.74     2334.37    362.51 o 
   4  10  20     4042.48     4351.03    683.19 o 
   5  10  20     1714.57     1857.90    471.83 o 
   6  10  20     1121.33     1292.76    664.63 o 
   7  10  20     5600.64     6639.87   1776.57 o 
  -7  11  20      125.12     1045.63    918.36 o 
  -6  11  20      762.29      924.31    383.23 o 
  -5  11  20     2187.96     2424.49    434.02 o 
  -4  11  20     2408.13     2348.44    494.27 o 
  -3  11  20      196.89      381.29    303.52 o 
  -2  11  20     2339.82     2527.20    412.88 o 
  -1  11  20      251.36      677.65    316.05 o 
   0  11  20       89.90      105.46    252.99 o 
   1  11  20     1713.82     1735.67    327.17 o 
   2  11  20     4291.96     4267.01    536.48 o 
   3  11  20      256.51      155.50    331.44 o 
   4  11  20      308.67        4.62    367.08 o 
   5  11  20        3.91     -181.83    601.66 o 
   6  11  20       23.01      863.45   1023.17 o 
  -6  12  20     2918.99     2011.15    930.83 o 
  -5  12  20     3255.73     2877.63    491.78 o 
  -4  12  20     6843.80     7067.36    639.11 o 
  -3  12  20     3794.69     2593.11    450.49 o 
  -2  12  20      253.95      513.85    340.39 o 
  -1  12  20        4.68       83.45    305.29 o 
   0  12  20       19.74       37.60    311.62 o 
   1  12  20       39.25      216.48    427.20 o 
   2  12  20       66.09     -395.69    395.69 o 
   3  12  20      845.08     1561.95   1068.09 o 
   4  12  20     4299.64     4313.23   1256.38 o 
   5  12  20     5346.94     5697.70   1077.11 o 
  -6  13  20     6031.59     5462.23   1389.76 o 
  -5  13  20     5747.18     6670.09    754.53 o 
  -4  13  20     1590.67      741.92    435.32 o 
  -3  13  20     6616.51     6224.21    630.73 o 
  -2  13  20    18005.99    17287.13    976.63 o 
  -1  13  20    17799.25    16442.47   1088.04 o 
   0  13  20    15439.05    18001.04   1968.73 o 
   2  13  20     3619.81     4044.76   1344.84 o 
   3  13  20     4400.41     2872.11   1274.97 o 
   4  13  20     8276.39    10260.64   2026.12 o 
  -4  14  20      620.67     1269.98    918.36 o 
  -3  14  20     1793.81     2710.88   1543.24 o 
  -2  14  20      323.29     -925.84    925.84 o 
  -1  14  20        8.33      344.38    893.40 o 
   3  14  20      486.38      -29.95   1100.53 o 
 -11   1  21     1293.06     1187.01    486.07 o 
 -10   1  21     2593.84     3158.51    519.70 o 
  -9   1  21     5855.13     5281.93    562.96 o 
  -8   1  21    14265.29    14033.15    707.99 o 
  -7   1  21     7130.85     7409.51    391.06 o 
  -6   1  21     2240.13     2299.18    213.75 o 
  -5   1  21    17180.94    16629.72    438.94 o 
  -4   1  21     5465.25     5729.32    223.61 o 
  -3   1  21    14502.97    14797.12    378.33 o 
  -2   1  21    31504.29    30956.11    607.85 o 
  -1   1  21    23162.81    22841.18    477.15 o 
   0   1  21     5733.88     6022.68    228.10 o 
   1   1  21      337.07      518.58     99.86 o 
   2   1  21       30.85       57.00     87.63 o 
   3   1  21      121.71      119.56     96.44 o 
   4   1  21     1803.84     2172.83    153.65 o 
   5   1  21     1811.13     2051.58    165.57 o 
   6   1  21      563.99      378.20    174.18 o 
   7   1  21     1861.83     3270.52    873.55 o 
   8   1  21     1776.26     2222.77    445.55 o 
   9   1  21     8529.33    10632.39   1245.66 o 
  10   1  21     6362.55     8427.74   1182.20 o 
 -11   2  21     4203.59     3801.79   1388.64 o 
 -10   2  21     3569.36     4039.26    580.01 o 
  -9   2  21     5883.16     5963.47    531.94 o 
  -8   2  21     3204.46     4428.99    622.65 o 
  -7   2  21     1190.41     1381.25    226.45 o 
  -6   2  21      748.07      769.37    167.58 o 
  -5   2  21      182.90      251.53    115.85 o 
  -4   2  21      505.35      534.08    114.61 o 
  -3   2  21     5412.28     5138.08    215.76 o 
  -2   2  21     7720.42     7635.55    250.34 o 
  -1   2  21    19528.39    19384.64    420.51 o 
   0   2  21    13130.90    12701.26    334.08 o 
   1   2  21    23075.99    22572.51    482.50 o 
   2   2  21    21024.08    21163.36    465.82 o 
   3   2  21    34767.16    34128.31    618.45 o 
   4   2  21    30785.53    30413.80    574.87 o 
   5   2  21    29894.20    30467.81    688.29 o 
   6   2  21    16002.96    16328.41    575.03 o 
   7   2  21     9510.29    10545.96    601.56 o 
   8   2  21     9229.92     9881.81    781.35 o 
   9   2  21     7625.84     7906.51   1090.21 o 
  10   2  21     3406.90     3630.21    887.18 o 
 -11   3  21     1966.82     1257.89    515.73 o 
 -10   3  21     6003.42     5665.46   1592.03 o 
  -9   3  21     4159.12     4485.87    849.11 o 
  -8   3  21     3006.80     2819.23    380.60 o 
  -7   3  21    10510.80    11050.07    534.01 o 
  -6   3  21    26256.83    25892.98    811.72 o 
  -5   3  21    25105.38    25194.30    610.87 o 
  -4   3  21    18349.76    18308.80    445.04 o 
  -3   3  21    17835.14    17780.54    529.56 o 
  -2   3  21     1449.29     1561.23    139.81 o 
  -1   3  21    10444.76    10322.98    341.80 o 
   0   3  21    11591.09    11486.63    320.93 o 
   1   3  21    11617.84    10541.04    332.24 o 
   2   3  21     9413.65     9577.38    289.28 o 
   3   3  21     1345.15     1305.59    133.77 o 
   4   3  21      672.03      687.29    136.00 o 
   5   3  21     7256.52     6860.66    328.49 o 
   6   3  21      552.69      537.42    209.05 o 
   7   3  21      512.64      680.63    258.62 o 
   8   3  21     2477.87     2566.21    489.40 o 
   9   3  21     2406.97     3073.51    803.34 o 
 -11   4  21      376.65     1647.61   1464.75 o 
 -10   4  21     1275.54      456.42    565.10 o 
  -9   4  21      539.72     1061.59    689.89 o 
  -8   4  21        2.36        0.35    272.50 o 
  -7   4  21      105.57      133.83    203.18 o 
  -6   4  21      769.99     1009.03    202.86 o 
  -5   4  21      497.48      574.13    171.23 o 
  -4   4  21      679.14      557.84    130.92 o 
  -3   4  21      206.42      243.98    113.99 o 
  -2   4  21      120.58       40.64    106.95 o 
  -1   4  21     5620.61     5499.68    234.90 o 
   0   4  21     4930.06     4978.44    210.03 o 
   1   4  21     3341.02     3446.54    194.00 o 
   2   4  21      796.80      662.71    115.74 o 
   3   4  21      865.29      952.57    124.81 o 
   4   4  21     1743.51     1422.09    189.18 o 
   5   4  21     2258.24     2428.64    228.77 o 
   6   4  21     5245.01     5132.26    355.05 o 
   7   4  21      758.39      829.58    257.36 o 
   8   4  21       47.57       74.69    359.14 o 
   9   4  21        5.14     -564.76    592.02 o 
 -10   5  21     1644.58     2319.35    726.90 o 
  -9   5  21     1998.91     2702.39    698.23 o 
  -8   5  21     1882.89     1779.69    795.95 o 
  -7   5  21     7798.38     7930.88    730.51 o 
  -6   5  21    10206.68    11301.52    484.37 o 
  -5   5  21     8583.30     7982.40    405.73 o 
  -4   5  21     7041.25     7367.15    299.71 o 
  -3   5  21    11336.97    10751.19    354.54 o 
  -2   5  21     1225.43     1639.89    173.58 o 
  -1   5  21     2019.50     1961.20    162.38 o 
   0   5  21     4131.02     4206.99    227.98 o 
   1   5  21     1623.72     1712.83    157.38 o 
   2   5  21      130.20      230.45    112.30 o 
   3   5  21     2230.44     2001.85    191.97 o 
   4   5  21        4.23      -36.40    149.45 o 
   5   5  21     2886.11     2739.86    291.12 o 
   6   5  21     3020.07     2972.64    310.29 o 
   7   5  21     2549.94     2200.70    355.55 o 
   8   5  21      291.26      324.24    559.54 o 
   9   5  21      230.71     -121.48    552.68 o 
 -10   6  21     7295.29     6003.76   1304.91 o 
  -9   6  21     1297.51     1165.25    830.89 o 
  -8   6  21      179.21      305.19    480.23 o 
  -7   6  21      580.88      645.87    707.36 o 
  -6   6  21     1500.28     1671.34    289.63 o 
  -5   6  21       34.09       40.39    163.71 o 
  -4   6  21      360.17      385.86    167.43 o 
  -3   6  21    13139.88    12884.63    477.93 o 
  -2   6  21    17168.91    16064.97    461.51 o 
  -1   6  21    14054.57    14208.88    458.08 o 
   0   6  21    16571.75    16219.23    457.12 o 
   1   6  21    36623.94    36364.22    780.75 o 
   2   6  21    25080.72    25450.90    552.06 o 
   3   6  21    22165.98    22801.28    674.95 o 
   4   6  21    21309.02    20303.44    694.56 o 
   5   6  21    14965.96    14139.87    590.93 o 
   6   6  21    15384.54    14952.55    590.00 o 
   7   6  21    21231.19    19992.97    971.99 o 
   8   6  21    11867.32     9419.96   1131.86 o 
   9   6  21     4634.47     4789.92    954.99 o 
  -9   7  21     8173.48     7383.50   1018.73 o 
  -8   7  21    21127.12    17328.01   1786.55 o 
  -7   7  21    21976.28    20973.04   1989.94 o 
  -6   7  21     8685.17     8541.32    558.96 o 
  -5   7  21    10506.83    10792.61    516.17 o 
  -4   7  21    21198.90    20994.29    661.97 o 
  -3   7  21    22913.40    22115.29    681.03 o 
  -2   7  21    24749.23    24511.19    670.82 o 
  -1   7  21    24970.01    26024.72    705.48 o 
   0   7  21     7574.94     7332.93    290.13 o 
   1   7  21     5577.23     5410.00    242.84 o 
   2   7  21     1221.35     1702.30    338.60 o 
   3   7  21      291.85      385.07    216.00 o 
   4   7  21     2477.13     3024.79    290.32 o 
   5   7  21      216.31      143.29    198.09 o 
   6   7  21     3322.83     3742.69    514.04 o 
   7   7  21     8239.08     8113.38    723.00 o 
   8   7  21     3932.37     3086.73   1327.37 o 
  -9   8  21      555.49       74.87    723.70 o 
  -8   8  21     1380.68     1508.88    634.30 o 
  -7   8  21     1342.75     1698.79    624.76 o 
  -6   8  21      420.61      775.19    431.40 o 
  -5   8  21       28.42       66.01    226.57 o 
  -4   8  21     4851.90     5086.47    381.06 o 
  -3   8  21     4193.78     4264.34    342.97 o 
  -2   8  21       32.49     -110.22    149.80 o 
  -1   8  21       64.82       90.80    151.24 o 
   0   8  21       66.80     -140.91    140.91 o 
   1   8  21      541.57      370.09    248.16 o 
   2   8  21    16796.26    16185.03    670.69 o 
   3   8  21    12739.84    13367.02    571.93 o 
   4   8  21     3947.15     4129.00    337.19 o 
   5   8  21     2604.95     2270.58    433.03 o 
   6   8  21      249.25     -356.65    356.65 o 
   7   8  21      202.78      771.95    656.43 o 
   8   8  21     2575.81      339.39   1000.71 o 
  -8   9  21      416.32      321.92    731.19 o 
  -7   9  21      362.03      121.65    535.54 o 
  -6   9  21      914.33      504.33    412.88 o 
  -5   9  21     2938.10     2055.02    560.25 o 
  -4   9  21     3733.70     2983.93    403.44 o 
  -3   9  21      680.68      633.91    222.66 o 
  -2   9  21      283.32      219.13    213.11 o 
  -1   9  21     7875.23     7439.44    409.67 o 
   0   9  21      291.78      268.31    201.25 o 
   1   9  21     2284.53     2371.02    299.65 o 
   2   9  21     1130.73      988.59    270.77 o 
   3   9  21      127.87      472.53    236.74 o 
   4   9  21       36.96       97.22    327.19 o 
   5   9  21      454.12      190.73    367.76 o 
   6   9  21      313.95      835.64    523.54 o 
   7   9  21       35.20       55.85    633.38 o 
  -8  10  21     3739.38     2467.83   1122.99 o 
  -7  10  21      440.88      579.15    617.54 o 
  -6  10  21     1067.90     1090.98    369.78 o 
  -5  10  21       81.79      -44.76    392.98 o 
  -4  10  21     1913.77     2484.99    517.50 o 
  -3  10  21     2607.99     2631.12    408.27 o 
  -2  10  21     1283.87     1227.49    335.85 o 
  -1  10  21     5958.62     6871.92    658.86 o 
   0  10  21     3691.80     3374.57    427.50 o 
   1  10  21     3593.54     3951.48    365.20 o 
   2  10  21    13074.28    13082.64    629.40 o 
   3  10  21    15712.66    15822.33   1447.86 o 
   4  10  21     9892.77     9885.21    770.01 o 
   5  10  21    12476.10    12653.82   1050.35 o 
   6  10  21     7360.51     8139.48    929.33 o 
   7  10  21     3679.30     3199.03   1452.15 o 
  -7  11  21     5564.35     4464.01   1279.96 o 
  -6  11  21     9116.00     8412.20   1117.00 o 
  -5  11  21    11051.85    12821.54    825.54 o 
  -4  11  21    11445.73    12877.64    816.91 o 
  -3  11  21    11384.67    11678.51   1082.65 o 
  -2  11  21     8244.78     7659.17    735.98 o 
  -1  11  21     4620.87     4663.68    497.73 o 
   0  11  21     9744.65    10260.26    785.06 o 
   1  11  21     5306.93     5823.05    481.17 o 
   2  11  21      307.96      121.91    341.18 o 
   3  11  21      198.20      150.01    370.90 o 
   4  11  21        0.80       23.88    451.20 o 
   5  11  21      145.47       93.45    650.05 o 
   6  11  21       48.66       99.82    938.32 o 
  -6  12  21       96.85      346.88    898.39 o 
  -5  12  21      189.96      170.88    363.41 o 
  -4  12  21     1292.19     1516.09    413.84 o 
  -3  12  21      679.76      703.48    379.40 o 
  -2  12  21     1519.69     1577.31    391.97 o 
  -1  12  21     1679.67     2053.98    419.78 o 
   0  12  21     7003.16     6719.26    590.11 o 
   1  12  21     4809.84     3660.95    526.33 o 
   2  12  21      120.20      222.10    903.38 o 
   3  12  21      318.12      573.97    943.31 o 
   4  12  21     3620.19     4314.28   1427.20 o 
   5  12  21     5054.59     3644.39    945.35 o 
  -5  13  21      515.43     1324.88    940.82 o 
  -4  13  21      119.02     -218.06    603.75 o 
  -3  13  21     1156.12     1588.56    668.40 o 
  -2  13  21     1432.54     1537.93    717.34 o 
  -1  13  21      232.06      289.00    499.24 o 
   0  13  21        9.27     -204.63    833.51 o 
   2  13  21      726.05      -69.87    945.81 o 
   3  13  21        0.60      -79.86    935.83 o 
   4  13  21       33.82       19.96   1130.48 o 
  -4  14  21        7.45     -254.54    841.00 o 
  -3  14  21     1954.27     1776.51    748.13 o 
  -2  14  21     3913.85     4329.25   1297.43 o 
 -11   0  22       63.99     -658.82    658.82 o 
 -10   0  22     1019.24     1458.87    559.70 o 
  -9   0  22     1911.07     3228.16   1530.89 o 
  -8   0  22     7754.86     7262.72   2091.01 o 
  -7   0  22    25529.55    25677.85   1111.19 o 
  -6   0  22    11104.36    10709.16    649.63 o 
  -5   0  22    32123.76    30246.33    968.81 o 
  -4   0  22    15575.51    13994.54    553.93 o 
  -3   0  22    19271.28    18170.93    597.48 o 
  -2   0  22    60701.92    57862.55   1538.13 o 
  -1   0  22    93075.50    91264.77   2316.08 o 
   0   0  22    63160.77    63121.80   1542.37 o 
   1   0  22    46447.91    45372.32   1209.03 o 
   2   0  22    27565.21    28161.36    789.77 o 
   3   0  22     5644.19     5239.10    301.37 o 
   4   0  22    18010.72    17115.32    835.92 o 
   5   0  22    11851.06    11843.25    542.70 o 
   6   0  22    10828.87     9870.03    766.48 o 
   7   0  22      826.18      684.27    505.35 o 
   8   0  22     1133.51     1082.41    567.16 o 
   9   0  22     5598.94     7423.47   1537.00 o 
 -11   1  22    10092.46     9922.26   1046.41 o 
 -10   1  22     9116.15     9396.36    805.27 o 
  -9   1  22     6866.57     7508.66    776.52 o 
  -8   1  22    12273.54    12536.72    885.98 o 
  -7   1  22     4690.95     4788.16    339.49 o 
  -6   1  22     7068.49     6716.40    370.40 o 
  -5   1  22     5925.21     5663.23    245.13 o 
  -4   1  22     5232.18     5187.91    223.57 o 
  -3   1  22      956.94     1046.72    129.02 o 
  -2   1  22      131.80      303.17    104.09 o 
  -1   1  22     1175.87     1328.32    133.82 o 
   0   1  22     3351.39     3611.54    185.84 o 
   1   1  22     3120.53     3185.07    173.68 o 
   2   1  22     5374.81     5530.14    208.69 o 
   3   1  22    11778.67    11581.62    336.70 o 
   4   1  22    19801.41    19507.86    433.36 o 
   5   1  22    19450.04    18560.63    454.51 o 
   6   1  22    16224.91    16693.44    543.56 o 
   7   1  22     7932.95     6749.91    552.21 o 
   8   1  22     8785.44     7921.67    710.31 o 
   9   1  22     8219.56    10516.13   1272.72 o 
 -11   2  22     2274.53     1893.74    956.91 o 
 -10   2  22      134.41      400.64    380.76 o 
  -9   2  22      405.71     1378.23    713.68 o 
  -8   2  22     1315.06     1214.81    314.43 o 
  -7   2  22      336.32      602.09    203.06 o 
  -6   2  22     7399.86     6849.80    478.21 o 
  -5   2  22     2071.47     1917.62    267.11 o 
  -4   2  22     4844.32     4788.49    216.73 o 
  -3   2  22     3962.16     3547.21    197.47 o 
  -2   2  22      944.26      946.70    122.17 o 
  -1   2  22     1615.84     1640.94    137.88 o 
   0   2  22      435.32      497.31    107.52 o 
   1   2  22     1095.86      982.45    121.92 o 
   2   2  22       65.78      216.72    105.34 o 
   3   2  22     1249.40     1517.48    143.99 o 
   4   2  22      440.78      473.26    125.38 o 
   5   2  22     2176.76     2236.88    200.71 o 
   6   2  22      187.35       81.23    168.54 o 
   7   2  22      164.51      271.56    296.01 o 
   8   2  22      578.08      875.02    390.05 o 
   9   2  22      298.39      893.49    680.70 o 
 -11   3  22     3017.49     3411.80    650.61 o 
 -10   3  22     2484.98     1754.78    661.81 o 
  -9   3  22     2407.50     3059.10    493.68 o 
  -8   3  22     5660.03     6030.92    714.88 o 
  -7   3  22     5693.22     5836.67    400.80 o 
  -6   3  22     8297.84     9169.57    431.90 o 
  -5   3  22     3174.56     3323.46    253.00 o 
  -4   3  22     2137.98     2209.70    171.75 o 
  -3   3  22      486.10      577.79    126.47 o 
  -2   3  22     2688.40     2742.54    172.69 o 
  -1   3  22      144.06       67.56     99.25 o 
   0   3  22       15.67      155.69    101.36 o 
   1   3  22      801.11      865.48    122.39 o 
   2   3  22     1131.61     1242.52    138.05 o 
   3   3  22     3842.81     3588.84    189.65 o 
   4   3  22     4644.54     4440.49    265.45 o 
   5   3  22     2853.51     2620.05    233.50 o 
   6   3  22     7425.06     6807.51    403.05 o 
   7   3  22     3309.56     3049.42    414.02 o 
   8   3  22     1723.27     1702.08    537.58 o 
   9   3  22     3664.54     5050.23    982.85 o 
 -11   4  22        3.22     -244.56    761.14 o 
 -10   4  22       26.91      -39.50    524.25 o 
  -9   4  22     2266.18     2374.32    792.33 o 
  -8   4  22      197.90     -103.52    250.02 o 
  -7   4  22      575.28      521.07    215.26 o 
  -6   4  22     8190.57     7938.82    409.88 o 
  -5   4  22    25550.34    25702.45    794.68 o 
  -4   4  22    15830.43    15865.72    547.29 o 
  -3   4  22    23773.10    23554.60    548.63 o 
  -2   4  22     8336.80     8375.66    300.69 o 
  -1   4  22     5398.67     5597.92    252.50 o 
   0   4  22    30774.47    30995.75    644.92 o 
   1   4  22    34283.19    33841.52    686.63 o 
   2   4  22    29850.14    29708.71    630.12 o 
   3   4  22    24846.13    24277.83    634.68 o 
   4   4  22     9526.37     9457.33    391.48 o 
   5   4  22      441.77      815.42    187.11 o 
   6   4  22     1778.75     1960.50    338.69 o 
   7   4  22      687.11      409.34    274.12 o 
   8   4  22      593.28     -223.55    507.16 o 
   9   4  22      955.49      791.85    747.29 o 
 -10   5  22     8833.67     7428.53   1199.10 o 
  -9   5  22     8421.27     7835.20    992.84 o 
  -8   5  22     7280.07     6686.19   1588.28 o 
  -7   5  22     8364.68    10044.59    622.49 o 
  -6   5  22     5056.98     5482.28    345.80 o 
  -5   5  22     1487.20     1622.90    243.11 o 
  -4   5  22     4988.71     5739.21    341.41 o 
  -3   5  22     8911.84     8761.75    442.30 o 
  -2   5  22     4918.42     5047.13    237.66 o 
  -1   5  22     1824.55     1746.78    167.70 o 
   0   5  22       31.70      201.19    118.67 o 
   1   5  22     2174.58     2170.00    173.73 o 
   2   5  22     4502.08     4652.75    227.31 o 
   3   5  22     3010.28     3128.30    232.28 o 
   4   5  22     4256.21     3828.84    284.11 o 
   5   5  22     4762.36     5065.86    365.05 o 
   6   5  22     6175.40     7436.37    446.71 o 
   7   5  22    17228.66    16180.87    773.92 o 
   8   5  22    13472.46    13874.47   2701.17 o 
   9   5  22     3284.30     3656.86    907.75 o 
 -10   6  22      451.09     1781.56    953.29 o 
  -9   6  22      725.37     1026.49    648.28 o 
  -8   6  22       18.48      231.97    519.23 o 
  -7   6  22     1067.17      434.48    728.57 o 
  -6   6  22       23.84      118.65    191.62 o 
  -5   6  22      612.39      408.59    193.84 o 
  -4   6  22      135.78      172.07    158.62 o 
  -3   6  22       44.19      236.57    140.64 o 
  -2   6  22     4130.15     4011.20    233.86 o 
  -1   6  22     9255.02     9034.75    344.48 o 
   0   6  22      778.01      510.85    148.69 o 
   1   6  22      869.77     1211.75    162.21 o 
   2   6  22     3434.21     3682.55    303.86 o 
   3   6  22      821.46      789.77    205.34 o 
   4   6  22       60.52       55.66    173.12 o 
   5   6  22     4505.47     4916.05    359.11 o 
   6   6  22     1191.10     1545.38    263.58 o 
   7   6  22      521.33     1248.35    374.37 o 
   8   6  22      849.02     1000.31    637.82 o 
   9   6  22      259.42      143.12    643.95 o 
  -9   7  22     2109.03     2897.07   1045.63 o 
  -8   7  22     1593.61     1290.11    601.33 o 
  -7   7  22      629.54     1134.95    778.48 o 
  -6   7  22      162.26      -49.06    377.83 o 
  -5   7  22       40.07     -170.56    170.56 o 
  -4   7  22     1291.95     1820.25    247.10 o 
  -3   7  22     2701.47     2446.69    253.99 o 
  -2   7  22       15.95      -30.03    155.00 o 
  -1   7  22     1244.22     1008.84    185.14 o 
   0   7  22     1265.75     1328.40    166.81 o 
   1   7  22     3544.85     3647.47    299.52 o 
   2   7  22     1828.01     1256.95    235.27 o 
   3   7  22     1574.88     1469.58    287.31 o 
   4   7  22     5013.31     4304.02    360.07 o 
   5   7  22     2225.65     2383.64    295.13 o 
   6   7  22     3714.20     3001.50    495.64 o 
   7   7  22     6078.67     5675.98    983.71 o 
   8   7  22     5272.83     5661.87   1651.79 o 
  -9   8  22     1738.15     2914.53   1025.66 o 
  -8   8  22     2667.18     3198.79    794.93 o 
  -7   8  22     7792.59     7514.55   1706.70 o 
  -6   8  22     7468.65     7303.42    748.29 o 
  -5   8  22    13671.91    13590.91    710.75 o 
  -4   8  22    17220.07    17687.46    661.02 o 
  -3   8  22    17504.44    17567.69    688.02 o 
  -2   8  22    18433.27    19255.22    625.84 o 
  -1   8  22    35065.82    34414.50    852.91 o 
   0   8  22    24743.00    26161.27    706.55 o 
   1   8  22    19377.07    19973.91    709.37 o 
   2   8  22    20194.85    19761.95    712.46 o 
   3   8  22     4924.07     5596.27    396.10 o 
   4   8  22     3795.29     4146.02    539.90 o 
   5   8  22     5374.90     5865.97    604.11 o 
   6   8  22     2089.58     1653.73    461.97 o 
   7   8  22       36.78       58.92    574.37 o 
   8   8  22        1.06      282.00   1043.13 o 
  -8   9  22     7090.48     7453.41   1472.12 o 
  -7   9  22     8641.22    10440.58   1406.11 o 
  -6   9  22    10837.58     8966.38   1078.37 o 
  -5   9  22    10689.18     9654.48    844.87 o 
  -4   9  22     2764.47     2878.18    476.36 o 
  -3   9  22      277.65     -172.92    218.78 o 
  -2   9  22       16.68      185.32    198.14 o 
  -1   9  22     1903.94     1985.02    266.20 o 
   0   9  22     1359.69     1182.50    241.78 o 
   1   9  22      178.41       54.24    242.74 o 
   2   9  22     3880.42     4110.25    452.08 o 
   3   9  22    15685.06    16177.95    696.35 o 
   4   9  22    16049.61    16087.43    971.21 o 
   5   9  22    19349.54    19188.04   1100.85 o 
   6   9  22    20318.46    19870.84   1381.07 o 
   7   9  22     7524.79     7414.24   1126.10 o 
  -7  10  22     2717.28     2872.11   1080.57 o 
  -6  10  22     2128.76     1413.99    652.84 o 
  -5  10  22     1988.06     2335.13    719.21 o 
  -4  10  22     1830.16     1967.67    494.50 o 
  -3  10  22     6635.08     7483.38    965.26 o 
  -2  10  22     8834.76     8815.14    888.54 o 
  -1  10  22     6527.04     6330.07   1127.97 o 
   0  10  22     4138.56     4981.22    502.58 o 
   1  10  22     3109.66     2846.51    371.12 o 
   2  10  22     3275.28     2827.16    339.80 o 
   3  10  22     2848.66     2889.17    501.22 o 
   4  10  22     2600.82     2909.88    508.37 o 
   5  10  22      295.48     -258.56    564.91 o 
   6  10  22      122.04      311.94    975.75 o 
  -7  11  22       78.88      761.14    890.91 o 
  -6  11  22      618.96      782.01    693.11 o 
  -5  11  22     1935.67     1390.80    420.80 o 
  -4  11  22      127.81       91.54    342.75 o 
  -3  11  22      379.73      577.25    374.93 o 
  -2  11  22        8.97     -270.19    288.45 o 
  -1  11  22       76.41     -156.04    288.48 o 
   0  11  22      402.29      466.51    374.93 o 
   1  11  22     2613.33     3289.54    402.07 o 
   2  11  22        4.90      -49.90    330.60 o 
   3  11  22     1317.76     2005.23    568.61 o 
   4  11  22     1237.70     1785.16    772.33 o 
   5  11  22     1858.15     1022.49   1079.19 o 
   6  11  22      589.23     -626.38    943.31 o 
  -6  12  22     2900.20     3181.56   1150.44 o 
  -5  12  22     3563.69     3838.41    672.21 o 
  -4  12  22     2444.58     2332.13    720.69 o 
  -3  12  22     7382.04     6766.46    662.66 o 
  -2  12  22     7317.48     8338.69    965.95 o 
  -1  12  22    10033.90    11138.14    783.49 o 
   0  12  22     8927.64     8959.99    700.31 o 
   2  12  22    10583.06     9644.24   1721.67 o 
   3  12  22     4991.43     6874.45   1591.90 o 
   4  12  22     3204.30     1357.32   1100.53 o 
   5  12  22     1780.46     1719.17   1175.40 o 
  -5  13  22     1989.83     3101.70   1063.10 o 
  -4  13  22     8075.79     7016.99   1196.48 o 
  -3  13  22     6237.17     8048.47   1054.73 o 
  -2  13  22      346.78     1024.62    607.40 o 
  -1  13  22       15.82      522.38    746.16 o 
   3  13  22      639.90     1489.58   1207.84 o 
  -3  14  22     3074.33     5372.39   1250.01 o 
  -2  14  22     3007.68     1015.68   1115.50 o 
 -11   1  23     3401.03     3388.69   1013.19 o 
 -10   1  23     4580.77     4416.33    611.01 o 
  -9   1  23     5070.83     5444.16    532.73 o 
  -8   1  23      168.84       90.81    265.68 o 
  -7   1  23     1006.58     1393.27    252.55 o 
  -6   1  23      564.61      436.13    185.95 o 
  -5   1  23      332.80      494.64    140.45 o 
  -4   1  23     2810.66     2983.47    244.02 o 
  -3   1  23      116.77       82.21    109.68 o 
  -2   1  23     5821.36     5623.94    243.82 o 
  -1   1  23    26990.99    26505.77    564.55 o 
   0   1  23     9908.43    10297.53    315.61 o 
   1   1  23    15771.51    15598.24    394.72 o 
   2   1  23    22012.78    21111.84    455.39 o 
   3   1  23      278.00      435.02    114.20 o 
   4   1  23     5257.47     4937.67    266.07 o 
   5   1  23    13753.27    13517.65    435.14 o 
   6   1  23     5445.16     5515.90    383.56 o 
   7   1  23     4498.65     5070.61    565.99 o 
   8   1  23     5460.70     5949.30    975.65 o 
   9   1  23      935.25       76.11    628.20 o 
 -11   2  23     6054.06     5319.29    919.69 o 
 -10   2  23     7845.19     8731.04    901.64 o 
  -9   2  23     6752.43     6785.05    581.40 o 
  -8   2  23     7373.65     8186.27    607.08 o 
  -7   2  23    16192.98    16050.30    686.13 o 
  -6   2  23    26238.56    24992.18    793.30 o 
  -5   2  23    41989.60    40799.52   1003.91 o 
  -4   2  23    24976.52    25007.23    572.64 o 
  -3   2  23    17530.77    17085.32    446.88 o 
  -2   2  23    10949.30    10479.92    322.89 o 
  -1   2  23    12094.52    11836.60    376.37 o 
   0   2  23    11268.36    11325.11    434.73 o 
   1   2  23     9116.12     8531.09    282.59 o 
   2   2  23      932.50      894.08    134.59 o 
   3   2  23       11.77      -22.04    110.66 o 
   4   2  23     2543.39     2959.94    306.67 o 
   5   2  23     2359.18     2346.18    198.70 o 
   6   2  23     4383.31     5427.11    340.47 o 
   7   2  23     3424.99     3899.03    456.44 o 
   8   2  23     6727.11     7442.12   1231.42 o 
   9   2  23    10343.40     9940.84   1327.50 o 
 -11   3  23     2364.87     2537.38   1465.88 o 
 -10   3  23     1658.76     1030.56   1162.79 o 
  -9   3  23      154.22      -11.14    342.17 o 
  -8   3  23     2410.02     3120.20    409.21 o 
  -7   3  23     1708.29     2114.23    270.94 o 
  -6   3  23        6.59     -139.81    167.26 o 
  -5   3  23      206.69      222.99    155.59 o 
  -4   3  23      996.01     1147.37    151.95 o 
  -3   3  23    15242.75    15630.89    439.51 o 
  -2   3  23    15758.47    15546.98    413.37 o 
  -1   3  23     2677.70     2381.98    174.58 o 
   0   3  23    15373.28    14898.68    395.81 o 
   1   3  23    10526.61     9793.10    305.25 o 
   2   3  23    19067.16    19286.18    455.24 o 
   3   3  23    34974.52    35196.80    687.91 o 
   4   3  23    30798.78    32124.19    769.39 o 
   5   3  23    10469.04    10385.67    426.77 o 
   6   3  23    11208.51    10594.01    705.58 o 
   7   3  23     5931.33     5982.92    538.05 o 
   8   3  23      951.06     1839.19    722.52 o 
   9   3  23     5097.02     5269.51    995.85 o 
 -10   4  23      394.55      236.05    660.07 o 
  -9   4  23      398.94      219.68    544.03 o 
  -8   4  23      119.79      344.67    326.98 o 
  -7   4  23      615.44      556.87    255.65 o 
  -6   4  23     1588.85     1712.74    266.25 o 
  -5   4  23     1214.54     1071.28    206.07 o 
  -4   4  23     1965.38     2028.95    205.34 o 
  -3   4  23      177.89      242.81    123.99 o 
  -2   4  23      143.89      149.47    115.78 o 
  -1   4  23     3554.91     3869.24    214.56 o 
   0   4  23     6090.21     6134.50    256.32 o 
   1   4  23      398.96      490.86    129.38 o 
   2   4  23       86.38      -21.58    114.58 o 
   3   4  23     1425.43      928.16    186.73 o 
   4   4  23       81.15       35.05    153.46 o 
   5   4  23      984.82     1407.72    227.76 o 
   6   4  23     1201.27     1340.94    262.45 o 
   7   4  23       31.07       20.17    303.95 o 
   8   4  23     1187.65     1391.38    695.44 o 
   9   4  23     1405.30     1608.84    763.49 o 
 -10   5  23       21.55     -227.09    746.16 o 
  -9   5  23       16.81     1237.66   1270.10 o 
  -8   5  23     1842.00     1842.99    628.16 o 
  -7   5  23     2534.75     2832.75    379.42 o 
  -6   5  23       77.03      121.89    196.07 o 
  -5   5  23     2120.34     2503.51    257.74 o 
  -4   5  23    12330.53    11380.20    486.70 o 
  -3   5  23     5971.52     5781.64    270.24 o 
  -2   5  23     1312.15     1196.33    152.55 o 
  -1   5  23      120.11       76.09    123.64 o 
   0   5  23     9858.08     9809.56    338.83 o 
   1   5  23    14174.15    14739.27    439.67 o 
   2   5  23     8776.47     8430.14    309.47 o 
   3   5  23    10025.88     9310.64    391.46 o 
   4   5  23     8775.65     9334.67    421.47 o 
   5   5  23     1688.83     1104.64    241.52 o 
   6   5  23     2292.53     2365.21    302.90 o 
   7   5  23     3078.02     3278.13    422.75 o 
   8   5  23     1576.69     2409.75    945.81 o 
   9   5  23     1730.17      787.70    707.67 o 
  -9   6  23    14078.02    16327.76   1485.40 o 
  -8   6  23    20439.74    19128.23   1545.94 o 
  -7   6  23    23910.36    23506.44   1676.12 o 
  -6   6  23    10833.90    10334.44    625.94 o 
  -5   6  23     5479.18     5722.43    407.32 o 
  -4   6  23    19966.13    19181.51    717.87 o 
  -3   6  23    32761.32    31865.59    875.03 o 
  -2   6  23    24430.86    24697.69    641.54 o 
  -1   6  23    29799.46    29465.83    760.31 o 
   0   6  23     1730.35     1758.66    190.55 o 
   1   6  23     1093.99     1069.52    163.97 o 
   2   6  23      907.57     1010.71    192.17 o 
   3   6  23      965.89     1112.40    216.75 o 
   4   6  23      171.54       16.64    172.41 o 
   5   6  23      259.34      491.75    230.06 o 
   6   6  23     2036.26     2208.62    448.52 o 
   7   6  23    12374.69    13360.33   1060.72 o 
   8   6  23     9603.37     9575.81   1599.39 o 
  -9   7  23     1924.52     1402.24    878.43 o 
  -8   7  23     1458.45      689.22    578.84 o 
  -7   7  23        3.35      274.72    522.65 o 
  -6   7  23        5.34     -432.32    432.32 o 
  -5   7  23     3198.80     3474.68    337.30 o 
  -4   7  23     5619.58     6413.16    470.39 o 
  -3   7  23     4498.31     4409.52    411.16 o 
  -2   7  23     4404.21     4631.39    419.83 o 
  -1   7  23     7978.40     8388.58    364.02 o 
   0   7  23    33250.89    33894.74    852.73 o 
   1   7  23    25041.14    24854.45    772.78 o 
   2   7  23    29878.93    27289.15    820.53 o 
   3   7  23    17537.33    18144.84    647.86 o 
   4   7  23     7900.84     7351.62    729.32 o 
   5   7  23     9578.30     8744.66    569.80 o 
   6   7  23     7958.46     6285.14    663.05 o 
   7   7  23     8567.43     6056.16   1636.82 o 
   8   7  23     9738.29     7917.58   1858.92 o 
  -8   8  23     4984.42     4780.80    887.99 o 
  -7   8  23      351.13      583.40    570.56 o 
  -6   8  23      708.72      871.49    544.88 o 
  -5   8  23     5095.43     4253.97    699.22 o 
  -4   8  23     4520.38     3514.03    362.23 o 
  -3   8  23     3022.18     3237.06    452.41 o 
  -2   8  23     3997.37     3759.71    491.20 o 
  -1   8  23     1665.06     1726.67    248.40 o 
   0   8  23      323.78      411.82    194.00 o 
   1   8  23     1415.49      631.71    223.68 o 
   2   8  23     2531.99     2414.89    284.51 o 
   3   8  23      276.25      540.78    249.35 o 
   4   8  23      274.68      151.38    242.95 o 
   5   8  23     5984.97     6116.30    631.18 o 
   6   8  23     8787.48    10199.01    989.08 o 
   7   8  23      458.44      875.75    698.79 o 
  -8   9  23      121.25      -59.89    771.12 o 
  -7   9  23      200.26     -372.49    568.47 o 
  -6   9  23       23.84      287.22    516.83 o 
  -5   9  23      213.48      252.17    443.48 o 
  -4   9  23       59.62      647.24    327.19 o 
  -3   9  23       25.72       89.63    220.73 o 
  -2   9  23     2400.73     2222.46    322.08 o 
  -1   9  23     2490.68     3117.12    600.27 o 
   0   9  23     4145.80     3997.48    401.40 o 
   1   9  23      252.82      323.64    232.93 o 
   2   9  23      753.80      507.10    267.41 o 
   3   9  23      415.55      404.10    256.79 o 
   4   9  23     1360.76     1201.44    423.52 o 
   5   9  23     6052.32     7032.18    826.66 o 
   6   9  23     4489.89     5384.17    849.73 o 
   7   9  23      270.90     -444.21    905.88 o 
  -7  10  23     4975.03     3835.14   1162.92 o 
  -6  10  23    17475.85    18874.47   5915.16 o 
  -5  10  23    27323.68    27916.70   1840.39 o 
  -4  10  23     9778.75    10551.98    931.75 o 
  -3  10  23     8218.57     8302.94    633.69 o 
  -2  10  23     4414.48     3556.06    449.81 o 
  -1  10  23     2107.00     2169.71    440.49 o 
   0  10  23     2545.60     2123.54    398.37 o 
   1  10  23     9579.58    10032.22    953.02 o 
   2  10  23     2546.37     3158.77    365.49 o 
   3  10  23       44.23       14.37    335.82 o 
   4  10  23       88.08       23.60    425.00 o 
   5  10  23     2344.90     2860.42    842.10 o 
   6  10  23     4324.34     5190.21   1579.42 o 
  -6  11  23       16.52     -294.47    673.79 o 
  -5  11  23       76.69      307.23    381.00 o 
  -4  11  23       71.98       23.75    349.07 o 
  -3  11  23     1675.76     1807.31    415.60 o 
  -2  11  23     7475.46     8285.75    661.58 o 
  -1  11  23    12660.33    12903.53    796.92 o 
   0  11  23    10684.08    11861.27   1091.66 o 
   1  11  23     9769.68     9826.01    629.71 o 
   2  11  23     7335.06     6314.47    744.05 o 
   3  11  23    10057.05     9771.51   1814.00 o 
   4  11  23    18924.07    22276.85   1841.53 o 
   5  11  23    11152.12    11283.25   1362.10 o 
  -6  12  23     1083.87      546.52    826.02 o 
  -5  12  23      164.05      165.66    452.99 o 
  -4  12  23     4232.35     3331.74    721.41 o 
  -3  12  23     5091.13     5632.74    604.24 o 
  -2  12  23     4645.83     5972.79    611.91 o 
  -1  12  23     6048.02     5502.43    892.84 o 
   0  12  23     4650.55     5057.18    750.39 o 
   2  12  23       86.41      494.12   1000.71 o 
   3  12  23      338.85      394.29    923.35 o 
   4  12  23      221.94     1344.84   1140.46 o 
  -5  13  23      227.83      509.09    920.85 o 
  -4  13  23       76.77      471.66    860.96 o 
  -3  13  23      940.03     1493.09    702.74 o 
  -2  13  23     1488.23      797.62    606.16 o 
  -1  13  23      429.28      -97.33    885.91 o 
   3  13  23      148.07     -202.14   1005.70 o 
  -2  14  23     4056.94     4498.95   1464.63 o 
 -11   0  24     7556.70     5766.68   1205.34 o 
 -10   0  24    17266.66    17200.06   1367.11 o 
  -9   0  24    17156.16    15650.87   1254.50 o 
  -8   0  24    10451.00    12631.74   1080.28 o 
  -7   0  24     1569.81     1893.52    394.79 o 
  -6   0  24      730.08      888.50    389.90 o 
  -5   0  24     6634.68     5802.39    400.76 o 
  -4   0  24       75.08      -14.01    159.12 o 
  -3   0  24     2795.28     2976.58    279.02 o 
  -2   0  24       11.15      -39.35    144.51 o 
  -1   0  24     5248.52     5560.70    351.09 o 
   0   0  24     6261.60     6224.01    333.63 o 
   1   0  24     7874.86     7332.86    366.88 o 
   2   0  24    26026.13    25090.97    754.17 o 
   3   0  24    29730.74    29482.37    843.04 o 
   4   0  24     7900.09     8645.63    437.71 o 
   5   0  24    20560.60    20874.80    909.11 o 
   6   0  24    13626.67    14250.03    837.70 o 
   7   0  24    11053.65    10387.52    884.89 o 
   8   0  24    18292.78    17102.64   2255.71 o 
   9   0  24    10622.62     9956.18   1804.02 o 
 -11   1  24      924.02     1070.58    841.00 o 
 -10   1  24     1700.60     2583.10    529.47 o 
  -9   1  24     2566.14     2969.41    467.49 o 
  -8   1  24     3665.17     3908.27    455.91 o 
  -7   1  24     3565.78     3427.30    345.18 o 
  -6   1  24    13439.79    13408.37    609.11 o 
  -5   1  24    23092.97    23245.87    692.37 o 
  -4   1  24    15579.27    14786.25    419.85 o 
  -3   1  24    13397.44    12808.28    387.29 o 
  -2   1  24    13782.88    13814.13    408.10 o 
  -1   1  24    24501.31    24454.06    544.22 o 
   0   1  24    15002.35    14985.98    400.04 o 
   1   1  24    10001.46    10403.27    326.11 o 
   2   1  24     7058.94     7155.10    251.16 o 
   3   1  24     1810.75     2188.18    159.84 o 
   4   1  24     3269.28     3494.41    202.78 o 
   5   1  24      614.24      371.57    163.92 o 
   6   1  24      214.92       92.81    215.51 o 
   7   1  24      831.93     1067.50    355.56 o 
   8   1  24     2686.24     3472.31    825.69 o 
   9   1  24     1142.02     2114.74    817.27 o 
 -11   2  24      218.51     -106.49    598.32 o 
 -10   2  24      375.24      371.29    413.44 o 
  -9   2  24      525.81      317.93    325.20 o 
  -8   2  24      558.80       96.71    270.51 o 
  -7   2  24      303.61      229.88    297.16 o 
  -6   2  24     1008.10     1144.33    228.12 o 
  -5   2  24     1766.69     1909.40    214.23 o 
  -4   2  24      782.10      935.12    149.61 o 
  -3   2  24     5634.31     5402.16    276.23 o 
  -2   2  24    15746.75    15220.19    511.35 o 
  -1   2  24     2466.76     2462.17    179.28 o 
   0   2  24       21.51      154.89    111.82 o 
   1   2  24      104.06      294.78    117.67 o 
   2   2  24     1261.78     1170.02    143.02 o 
   3   2  24     2664.59     2768.53    226.76 o 
   4   2  24    15206.59    14205.71    420.38 o 
   5   2  24     1421.19     1426.01    198.07 o 
   6   2  24      363.48      354.53    226.33 o 
   7   2  24       34.52       -7.17    295.25 o 
   8   2  24     2889.59     3148.35    814.13 o 
   9   2  24        4.57     -227.27    623.00 o 
 -10   3  24      159.76      484.70    587.87 o 
  -9   3  24      660.91      628.97    383.58 o 
  -8   3  24      553.40      673.06    312.22 o 
  -7   3  24     1455.47     1211.23    309.40 o 
  -6   3  24     1009.55      694.35    356.99 o 
  -5   3  24     7467.67     7860.63    382.42 o 
  -4   3  24    10593.52    10750.89    415.63 o 
  -3   3  24    16382.59    16786.19    455.01 o 
  -2   3  24    14995.54    14391.52    431.99 o 
  -1   3  24     5768.05     5464.59    317.54 o 
   0   3  24     5406.52     5591.36    249.30 o 
   1   3  24    13825.86    13975.46    402.15 o 
   2   3  24    17798.73    17162.76    452.77 o 
   3   3  24     8875.56     9513.17    341.78 o 
   4   3  24     7825.17     8092.66    372.57 o 
   5   3  24      380.80      482.09    197.73 o 
   6   3  24        7.82      137.82    227.91 o 
   7   3  24      504.51      813.91    340.34 o 
   8   3  24     1911.35     3767.38   1884.00 o 
   9   3  24      365.57      104.32    613.96 o 
 -10   4  24     9123.07     8743.25   1106.58 o 
  -9   4  24     7903.09     6201.66    921.98 o 
  -8   4  24    14362.49    14840.66    972.53 o 
  -7   4  24    25074.91    25209.78   2142.97 o 
  -6   4  24    11086.22    10824.46    581.48 o 
  -5   4  24     7092.94     7131.08    387.28 o 
  -4   4  24     5378.29     5154.29    315.85 o 
  -3   4  24      959.60     1114.24    157.32 o 
  -2   4  24       13.22      -62.53    116.57 o 
  -1   4  24     1647.46     1397.18    160.34 o 
   0   4  24     2278.47     2484.90    183.50 o 
   1   4  24     7799.61     7034.51    290.06 o 
   2   4  24     8252.20     7950.35    308.72 o 
   3   4  24    12969.63    12348.02    448.75 o 
   4   4  24    16985.22    16161.62    680.24 o 
   5   4  24    17250.39    16630.08    628.59 o 
   6   4  24    18711.32    18350.34    733.06 o 
   7   4  24    24378.65    25300.36   1778.71 o 
   8   4  24     5346.49     6796.93   1071.13 o 
   9   4  24     5930.44     6559.02   1391.14 o 
 -10   5  24       43.82       19.96    758.64 o 
  -9   5  24     1507.60     2042.63   1125.36 o 
  -8   5  24     2386.42     1966.33   1208.96 o 
  -7   5  24     5935.83     6837.49    533.07 o 
  -6   5  24     7168.34     7032.11    531.92 o 
  -5   5  24     1865.38     1810.92    264.95 o 
  -4   5  24     6571.57     5730.65    379.72 o 
  -3   5  24    18854.54    19098.04    544.74 o 
  -2   5  24    27345.66    26146.91    711.39 o 
  -1   5  24    28093.00    27019.46    679.77 o 
   0   5  24    22918.56    21370.37    564.74 o 
   1   5  24    14176.55    13981.83    437.14 o 
   2   5  24     9452.03     9487.10    500.23 o 
   3   5  24    12749.42    12601.72    494.74 o 
   4   5  24     3800.73     4304.86    367.22 o 
   5   5  24     2971.33     2793.36    309.13 o 
   6   5  24     3172.51     3119.24    332.99 o 
   7   5  24      194.55      175.16    405.82 o 
   8   5  24       10.28     -529.45    529.45 o 
  -9   6  24     2832.24     1637.37    687.89 o 
  -8   6  24     2325.86     1762.82    595.41 o 
  -7   6  24      428.26      840.25    582.58 o 
  -6   6  24      733.51      922.04    307.93 o 
  -5   6  24       34.70      332.14    205.80 o 
  -4   6  24      631.02      654.79    206.56 o 
  -3   6  24     6871.28     6969.96    401.40 o 
  -2   6  24     2671.55     2472.95    212.07 o 
  -1   6  24       18.69      188.64    145.53 o 
   0   6  24      122.43       67.03    144.11 o 
   1   6  24      203.75       82.84    144.74 o 
   2   6  24      948.61     1208.42    249.34 o 
   3   6  24       46.09      -14.57    179.01 o 
   4   6  24      268.83      198.69    190.97 o 
   5   6  24       47.83      115.74    231.97 o 
   6   6  24      319.12      446.48    317.86 o 
   7   6  24      735.08      230.89    475.09 o 
   8   6  24     3548.55     3041.63    845.30 o 
  -9   7  24     2037.82     1484.59    898.39 o 
  -8   7  24     1509.62     1561.27    637.25 o 
  -7   7  24     6482.76     4272.14   1171.53 o 
  -6   7  24     5897.89     4543.74    990.60 o 
  -5   7  24      784.94      702.33    248.64 o 
  -4   7  24       99.01      148.67    200.03 o 
  -3   7  24     2855.69     2603.15    293.47 o 
  -2   7  24     5084.61     4931.31    347.02 o 
  -1   7  24     9204.94     8687.09    378.94 o 
   0   7  24     9947.04     9259.09    386.56 o 
   1   7  24      531.24      617.93    203.82 o 
   2   7  24      111.02       44.83    179.38 o 
   3   7  24       87.47      185.95    199.69 o 
   4   7  24       57.23       71.01    234.72 o 
   5   7  24       80.55       34.97    273.23 o 
   6   7  24      363.80      274.57    464.33 o 
   7   7  24      180.31     -407.68    651.82 o 
   8   7  24     1395.16     2645.02   1432.19 o 
  -8   8  24     6146.80     6455.20   1392.26 o 
  -7   8  24     6703.65     5094.66    876.94 o 
  -6   8  24     2869.56     2166.97    907.00 o 
  -5   8  24      154.73     -150.52    347.25 o 
  -4   8  24       47.83     -130.78    230.04 o 
  -3   8  24     1045.23      786.11    256.82 o 
  -2   8  24       71.14     -102.42    185.20 o 
  -1   8  24     1124.47     1217.62    212.65 o 
   0   8  24     6921.21     6973.78    465.02 o 
   1   8  24     9445.36     8546.31    689.07 o 
   2   8  24    13596.99    13635.52    978.68 o 
   3   8  24     7327.96     6789.39    672.70 o 
   4   8  24     7245.25     7659.45    536.49 o 
   5   8  24     7107.20     7655.42    700.17 o 
   6   8  24     9408.95     9540.92   1426.51 o 
   7   8  24    11273.88    10216.74   1293.91 o 
  -8   9  24     3634.46     3583.34   1125.49 o 
  -7   9  24     4473.06     2924.72    769.30 o 
  -6   9  24     5529.86     5023.02    864.97 o 
  -5   9  24    16910.24    17529.93   2056.05 o 
  -4   9  24    25362.88    25125.04   1148.17 o 
  -3   9  24    23348.79    23649.11    947.61 o 
  -2   9  24    21736.52    21333.70    962.56 o 
  -1   9  24     6644.43     6118.86    462.98 o 
   0   9  24     3738.32     4223.31    474.96 o 
   1   9  24    13932.49    13645.05    652.46 o 
   2   9  24    17139.55    16415.82    786.03 o 
   3   9  24     8177.95     7727.61    546.27 o 
   4   9  24     3002.91     3648.17    541.33 o 
   5   9  24      235.45      639.02    536.83 o 
   6   9  24     1429.33     2018.64   1182.88 o 
   7   9  24      183.21     -571.48    930.83 o 
  -7  10  24     2895.21     1354.83    915.86 o 
  -6  10  24      894.68      597.80    658.54 o 
  -5  10  24      186.90      627.52    476.94 o 
  -4  10  24       64.53      224.42    390.60 o 
  -3  10  24       90.01      307.55    331.17 o 
  -2  10  24       67.61      275.28    265.32 o 
  -1  10  24      755.32      966.48    340.97 o 
   0  10  24     1699.03     1803.92    393.85 o 
   1  10  24     2115.53     2126.90    419.87 o 
   2  10  24     2132.49     2165.70    441.17 o 
   3  10  24     3860.17     3526.83    676.00 o 
   4  10  24     4216.13     2765.02   1243.90 o 
   5  10  24     3594.02     3592.60    908.38 o 
   6  10  24     2165.88     2373.00   1337.36 o 
  -6  11  24       26.30      633.87    890.91 o 
  -5  11  24     4455.66     3948.42    533.92 o 
  -4  11  24     2002.14     1829.56    445.06 o 
  -3  11  24       76.51      -44.44    329.01 o 
  -2  11  24      333.40       79.00    397.38 o 
  -1  11  24      132.25      363.55    327.86 o 
   0  11  24       80.48      340.39    338.45 o 
   1  11  24     2500.46     2889.10    417.95 o 
   2  11  24     3022.73     3797.70   1207.84 o 
   3  11  24      686.53     2145.91   1073.08 o 
   4  11  24     1381.85      983.24    990.73 o 
   5  11  24      217.44     1165.41   1103.03 o 
  -5  12  24     2680.85     1831.02    728.51 o 
  -4  12  24     1106.26     1422.91    580.66 o 
  -3  12  24     1965.62     1478.34    529.25 o 
  -2  12  24        0.32      -19.80    419.18 o 
  -1  12  24       53.39     -413.72    472.48 o 
   0  12  24      502.77      264.94    618.89 o 
   2  12  24     3506.72     2515.25   1207.84 o 
   3  12  24     8812.99     9447.09   1901.35 o 
   4  12  24     8600.52    11413.33   2168.37 o 
  -4  13  24     6347.09     5831.56   1329.87 o 
  -3  13  24    11707.35    14953.41   1400.81 o 
  -2  13  24    13273.90    12771.86   1242.70 o 
  -1  13  24    21155.94    16855.59   2118.46 o 
 -10   1  25      503.73      731.60    452.92 o 
  -9   1  25    11245.13    11794.94    773.34 o 
  -8   1  25    18421.55    18286.47    938.96 o 
  -7   1  25     3116.03     3559.72    422.97 o 
  -6   1  25     8887.42     8293.30    463.63 o 
  -5   1  25     6590.35     6802.80    370.22 o 
  -4   1  25     2110.02     2391.53    194.18 o 
  -3   1  25     9925.17    10281.25    362.16 o 
  -2   1  25    12426.06    13249.55    400.10 o 
  -1   1  25     5877.85     6149.26    255.05 o 
   0   1  25     4000.51     4598.18    269.64 o 
   1   1  25      441.14      492.75    124.30 o 
   2   1  25     8339.30     8135.99    291.32 o 
   3   1  25     4582.95     4741.86    219.27 o 
   4   1  25     1193.44     1301.17    164.58 o 
   5   1  25      871.30      867.02    190.37 o 
   6   1  25      458.97      679.43    236.00 o 
   7   1  25      937.33     1578.52    378.64 o 
   8   1  25     9233.14     8810.23   1200.21 o 
   9   1  25    11417.34    13312.00   1483.42 o 
 -10   2  25     2871.97     2907.23    582.20 o 
  -9   2  25     1856.46     2252.90    512.80 o 
  -8   2  25      106.45       -1.31    287.68 o 
  -7   2  25       51.57      144.43    261.99 o 
  -6   2  25      204.84      477.13    217.94 o 
  -5   2  25     2132.54     2433.34    353.92 o 
  -4   2  25     7614.71     7709.76    337.52 o 
  -3   2  25    11873.08    11939.21    404.91 o 
  -2   2  25    21410.55    21364.05    535.81 o 
  -1   2  25    26002.79    25296.24    597.11 o 
   0   2  25    29063.08    29241.39    639.59 o 
   1   2  25    16919.92    17603.42    443.23 o 
   2   2  25    19292.64    19664.91    476.71 o 
   3   2  25    17989.35    18484.48    499.32 o 
   4   2  25    29596.71    28473.15    684.64 o 
   5   2  25    24529.22    23878.58    812.58 o 
   6   2  25    10363.11     9702.38    535.63 o 
   7   2  25     4968.29     5685.24    768.93 o 
   8   2  25     3173.21     3540.71    859.43 o 
   9   2  25     1519.10     1891.03    807.06 o 
 -10   3  25     7895.18     4942.89    874.01 o 
  -9   3  25     2803.37     3555.83    756.94 o 
  -8   3  25     2578.97     2605.01    452.77 o 
  -7   3  25    18793.46    18056.14    899.01 o 
  -6   3  25    18949.35    19276.81    739.99 o 
  -5   3  25    31047.22    30947.55    899.85 o 
  -4   3  25    32830.97    31974.99    850.11 o 
  -3   3  25     4266.69     4499.00    248.52 o 
  -2   3  25      328.82      261.61    174.21 o 
  -1   3  25     2740.79     2960.29    195.11 o 
   0   3  25     4379.92     4849.66    248.47 o 
   1   3  25     1111.46     1242.62    161.41 o 
   2   3  25     5027.45     5084.52    382.02 o 
   3   3  25      119.96      191.34    153.04 o 
   4   3  25     5501.11     5750.30    458.29 o 
   5   3  25     5342.57     5641.51    375.46 o 
   6   3  25     4087.88     3795.00    374.80 o 
   7   3  25     6340.99     7587.13   1000.21 o 
   8   3  25     1054.75     1321.59    783.47 o 
 -10   4  25      281.83      391.80    776.11 o 
  -9   4  25      135.20      -16.66    647.59 o 
  -8   4  25      576.12      527.80    353.05 o 
  -7   4  25      281.03       75.19    249.81 o 
  -6   4  25      444.91      456.76    266.76 o 
  -5   4  25      167.43      114.60    182.36 o 
  -4   4  25        9.28     -164.09    164.09 o 
  -3   4  25      179.78      275.30    146.38 o 
  -2   4  25      101.95      170.90    134.89 o 
  -1   4  25     1050.02     1156.93    167.19 o 
   0   4  25     7187.60     7408.65    305.08 o 
   1   4  25     2569.60     2712.68    202.06 o 
   2   4  25      343.07      436.49    144.47 o 
   3   4  25      567.71      610.25    179.80 o 
   4   4  25       53.49       50.17    164.82 o 
   5   4  25      545.82      408.87    241.72 o 
   6   4  25     1368.76     1634.17    362.22 o 
   7   4  25     1183.41      573.56    780.98 o 
   8   4  25       62.19      -42.90    612.37 o 
  -9   5  25     2546.49     2986.48    746.96 o 
  -8   5  25     3015.32     4378.41    796.19 o 
  -7   5  25     4981.17     5529.62    508.90 o 
  -6   5  25     4749.79     4799.23    504.12 o 
  -5   5  25     5672.41     5539.32    386.37 o 
  -4   5  25    10722.27    10257.29    475.82 o 
  -3   5  25     4348.17     4159.80    296.93 o 
  -2   5  25      214.02      265.39    144.23 o 
  -1   5  25      175.06      226.92    152.04 o 
   0   5  25      131.47      247.09    148.40 o 
   1   5  25       17.18      265.30    149.17 o 
   2   5  25     1909.28     2263.02    270.59 o 
   3   5  25      140.20       -0.62    165.62 o 
   4   5  25     1020.13     1099.13    224.47 o 
   5   5  25     1909.61     1937.42    303.46 o 
   6   5  25     1874.97     2072.92    324.52 o 
   7   5  25     5081.15     5525.83    762.75 o 
   8   5  25     1147.56      537.43    695.92 o 
  -9   6  25      740.84      853.47    850.98 o 
  -8   6  25      252.97      491.24    566.97 o 
  -7   6  25      809.17     1005.70    508.04 o 
  -6   6  25     3277.76     3741.26    593.77 o 
  -5   6  25     2464.98     2374.90    324.30 o 
  -4   6  25     6513.60     6287.26    410.38 o 
  -3   6  25    12987.46    12576.44    523.49 o 
  -2   6  25    12779.48    12823.02    496.62 o 
  -1   6  25    17372.87    16471.79    533.32 o 
   0   6  25    41793.49    43202.89   1003.38 o 
   1   6  25    22762.36    23308.98    730.39 o 
   2   6  25    16202.97    16211.00    597.13 o 
   3   6  25    15468.73    16992.78    593.72 o 
   4   6  25     6220.53     5246.14    365.61 o 
   5   6  25     7036.44     7731.88    467.36 o 
   6   6  25    12674.23    11498.40   1222.69 o 
   7   6  25     6534.11     8079.12   1358.79 o 
   8   6  25     3848.71     2095.86    796.46 o 
  -8   7  25    12461.07    14906.33   2219.53 o 
  -7   7  25    14574.11    11384.20   1344.97 o 
  -6   7  25     9286.22     8022.55   1041.76 o 
  -5   7  25     7044.57     7487.84    657.97 o 
  -4   7  25     3801.94     4669.88    437.06 o 
  -3   7  25    12927.05    12886.60    598.61 o 
  -2   7  25    16913.17    16719.44    696.50 o 
  -1   7  25     5145.01     5255.85    343.80 o 
   0   7  25     1594.26     1601.32    237.84 o 
   1   7  25      300.05      608.43    197.56 o 
   2   7  25     1075.57      633.83    206.55 o 
   3   7  25     1138.97     1433.62    313.10 o 
   4   7  25      153.74      319.08    266.63 o 
   5   7  25     1601.30     1919.55    384.21 o 
   6   7  25     2744.27     2741.02    616.79 o 
   7   7  25     6167.37     7778.21   2698.67 o 
  -8   8  25        3.65      611.41    878.43 o 
  -7   8  25      377.48      -47.42    539.03 o 
  -6   8  25     1353.55      653.16    554.36 o 
  -5   8  25     1314.59      888.54    422.96 o 
  -4   8  25     3014.05     2797.33    350.72 o 
  -3   8  25     1729.89     2223.14    328.72 o 
  -2   8  25     5017.27     5110.20    429.14 o 
  -1   8  25     1805.78     2319.99    302.47 o 
   0   8  25     1019.22      884.19    236.20 o 
   1   8  25     3363.62     3113.41    317.68 o 
   2   8  25     5183.96     6180.75    447.54 o 
   3   8  25     2861.71     3114.22    548.97 o 
   4   8  25     4105.53     3854.80    427.05 o 
   5   8  25     1655.44     1700.58    551.59 o 
   6   8  25       39.83     -369.77    568.14 o 
   7   8  25      361.22      159.71   1008.20 o 
  -7   9  25     2086.03     1779.07    933.33 o 
  -6   9  25     2095.62     1755.55    662.23 o 
  -5   9  25     3131.74     2433.14    631.61 o 
  -4   9  25     1238.68      608.88    362.68 o 
  -3   9  25     1399.09     2068.89    436.16 o 
  -2   9  25      558.94     1023.98    291.97 o 
  -1   9  25      454.64     1217.43    294.44 o 
   0   9  25     4219.14     4486.03    395.88 o 
   1   9  25      351.26      636.41    311.83 o 
   2   9  25      154.89      169.41    278.47 o 
   3   9  25       23.45      -36.76    275.22 o 
   4   9  25       58.71      151.71    475.36 o 
   5   9  25      142.35      360.29    537.16 o 
   6   9  25       37.50     -414.26    890.91 o 
  -7  10  25      233.08      696.25    933.33 o 
  -6  10  25      277.40      177.18    733.69 o 
  -5  10  25      584.31     1038.11    501.65 o 
  -4  10  25     3583.21     4682.91    900.31 o 
  -3  10  25     5267.50     5126.91    546.78 o 
  -2  10  25    16649.40    15181.56    755.78 o 
  -1  10  25    16321.38    15420.47   1118.31 o 
   0  10  25     3300.60     2668.04    701.53 o 
   1  10  25     6675.80     6459.71    767.15 o 
   2  10  25     9486.43     9162.98    610.87 o 
   3  10  25    10472.51    11913.53   1331.24 o 
   4  10  25    29936.60    30399.70   2173.18 o 
   5  10  25    17763.90    16074.02   1600.49 o 
  -6  11  25    12675.83    10792.19   1739.14 o 
  -5  11  25    18019.09    18223.03   2110.86 o 
  -4  11  25     8822.87     7615.79    822.50 o 
  -3  11  25     7316.60     7432.07    779.58 o 
  -2  11  25     5070.60     5397.68    675.61 o 
  -1  11  25     5794.66     5658.25    597.57 o 
   0  11  25     3355.67     3410.59    481.39 o 
   1  11  25      927.60      487.86    488.07 o 
   2  11  25      435.39     -112.30    873.44 o 
   3  11  25      963.38     1150.44   1090.55 o 
   4  11  25     1317.92     1996.18   1187.87 o 
   5  11  25     2598.77      -57.40   1003.20 o 
  -5  12  25      115.42     -414.26    818.54 o 
  -4  12  25       38.66      626.32    771.00 o 
  -3  12  25     2391.80     2418.40    634.50 o 
  -2  12  25      208.93      506.52    573.38 o 
  -1  12  25     2637.62     1883.57    636.10 o 
   0  12  25     6374.13     4873.68    752.13 o 
   3  12  25     3877.65     3533.43   1372.29 o 
  -3  13  25       33.74     -411.76    751.16 o 
  -2  13  25       31.65     -296.49    591.22 o 
  -1  13  25       47.17      -82.35    940.82 o 
 -10   0  26      341.55      178.50    513.22 o 
  -9   0  26     4867.57     5127.97   1161.55 o 
  -8   0  26    26982.47    24828.88   1608.69 o 
  -7   0  26    31900.19    32622.39   1868.66 o 
  -6   0  26    17168.31    18594.41   1040.46 o 
  -5   0  26    14872.55    14902.71    887.92 o 
  -4   0  26     4449.41     4787.50    412.90 o 
  -3   0  26    16384.62    15293.59    666.99 o 
  -2   0  26    50935.73    51158.51   1503.94 o 
  -1   0  26    29476.40    29324.02    937.53 o 
   0   0  26    20177.95    20178.84    740.74 o 
   1   0  26    13126.41    13653.57    533.48 o 
   2   0  26     5095.16     4989.39    323.01 o 
   3   0  26      249.89      276.39    214.73 o 
   4   0  26     2234.69     2231.64    321.73 o 
   5   0  26      612.89      843.15    324.83 o 
   6   0  26      259.35     -208.49    353.44 o 
   7   0  26       10.84      153.48    680.03 o 
   8   0  26     1214.46     2093.50   1162.92 o 
 -10   1  26     4707.63     5546.18    697.91 o 
  -9   1  26     1537.37     1795.14    410.59 o 
  -8   1  26      776.39      896.33    327.63 o 
  -7   1  26     2975.96     3195.34    413.86 o 
  -6   1  26     2334.15     2239.92    279.89 o 
  -5   1  26      999.65      594.65    203.76 o 
  -4   1  26       71.08      117.03    139.97 o 
  -3   1  26     2231.69     2286.13    224.13 o 
  -2   1  26     6550.68     6092.35    288.46 o 
  -1   1  26     6101.27     5862.81    286.84 o 
   0   1  26      243.47      245.11    121.85 o 
   1   1  26     2308.32     2569.37    203.65 o 
   2   1  26     8507.01     7925.36    309.04 o 
   3   1  26    17313.11    17366.64    549.76 o 
   4   1  26    15765.50    16185.96    522.45 o 
   5   1  26     7604.78     7869.23    426.18 o 
   6   1  26     3395.80     3249.44    358.26 o 
   7   1  26     2211.80     2052.38    479.02 o 
   8   1  26     3363.41     4224.52   1665.64 o 
 -10   2  26     1023.74     1229.98    484.34 o 
  -9   2  26       54.35     -153.58    306.78 o 
  -8   2  26     1067.63     1126.23    342.96 o 
  -7   2  26       37.76      236.05    274.56 o 
  -6   2  26      181.09      156.73    209.83 o 
  -5   2  26       30.46       98.12    187.12 o 
  -4   2  26      420.36      386.92    166.51 o 
  -3   2  26     1118.40      976.16    177.39 o 
  -2   2  26     1260.03     1124.41    164.91 o 
  -1   2  26      170.61      292.38    136.99 o 
   0   2  26      608.14      944.75    157.10 o 
   1   2  26     5809.71     6284.99    283.83 o 
   2   2  26        8.45      126.04    136.22 o 
   3   2  26      341.30      530.07    156.61 o 
   4   2  26      314.88      321.56    177.51 o 
   5   2  26        4.26      110.81    177.79 o 
   6   2  26      998.32      630.52    272.71 o 
   7   2  26     2691.65     2909.73    611.25 o 
   8   2  26      278.75      368.88    640.97 o 
 -10   3  26     6111.55     7054.13   1362.31 o 
  -9   3  26     6222.10     6475.26    706.67 o 
  -8   3  26     2951.80     2602.31    483.35 o 
  -7   3  26     1909.07     2381.77    379.78 o 
  -6   3  26     6175.29     5974.30    455.45 o 
  -5   3  26     3688.23     3271.29    292.46 o 
  -4   3  26     2591.30     2986.43    265.29 o 
  -3   3  26     1335.81     1438.48    193.13 o 
  -2   3  26      845.66      850.03    172.17 o 
  -1   3  26     1516.08     1406.95    171.55 o 
   0   3  26     3810.81     3625.77    235.43 o 
   1   3  26     6081.15     5685.59    274.35 o 
   2   3  26     1497.64     1343.45    175.62 o 
   3   3  26     4138.45     3996.59    332.79 o 
   4   3  26     5576.25     5936.08    337.20 o 
   5   3  26    15195.54    15097.12    674.94 o 
   6   3  26    10719.55    10461.87    605.65 o 
   7   3  26     8579.51    10327.99    951.40 o 
   8   3  26     4205.59     4282.54    980.62 o 
 -10   4  26     3367.89     3199.03   1110.51 o 
  -9   4  26     3600.81     5104.33    864.74 o 
  -8   4  26     2028.57     1516.96    415.88 o 
  -7   4  26     6136.05     6423.13    605.46 o 
  -6   4  26     6937.44     6276.51    462.56 o 
  -5   4  26    18649.41    19941.02    697.79 o 
  -4   4  26    47034.07    47967.40   1338.73 o 
  -3   4  26    42584.47    43549.33   1074.86 o 
  -2   4  26    18602.49    19006.96    553.16 o 
  -1   4  26    15921.17    16428.56    508.90 o 
   0   4  26    14797.25    14462.10    593.06 o 
   1   4  26    15767.31    15341.13    490.07 o 
   2   4  26    35908.36    37223.35    904.66 o 
   3   4  26    15521.56    15748.32    538.48 o 
   4   4  26     3347.03     3386.52    277.19 o 
   5   4  26     1420.03     1334.56    305.56 o 
   6   4  26      535.73      700.39    294.27 o 
   7   4  26      285.85      -98.55    450.86 o 
   8   4  26       89.03      103.62    663.45 o 
  -9   5  26     8737.58     6150.99   1284.95 o 
  -8   5  26    13035.69    11978.44   1215.60 o 
  -7   5  26     7017.54     7820.46    620.29 o 
  -6   5  26     1484.26     1429.43    520.42 o 
  -5   5  26      266.26      270.83    208.66 o 
  -4   5  26     1468.47      939.92    215.53 o 
  -3   5  26     1224.05      808.37    187.94 o 
  -2   5  26     2242.75     2193.16    215.63 o 
  -1   5  26      319.66      330.44    159.55 o 
   0   5  26     7084.87     7028.94    341.19 o 
   1   5  26    10364.66    10442.73    410.48 o 
   2   5  26     9651.03     9257.31    422.60 o 
   3   5  26     9763.77     9489.55    437.02 o 
   4   5  26     7998.77     7401.01    406.38 o 
   5   5  26     6101.82     6432.55    410.89 o 
   6   5  26    14553.23    14134.52    919.38 o 
   7   5  26    16606.21    20462.14   1946.54 o 
   8   5  26    11428.28     9697.79   1302.88 o 
  -9   6  26      425.94      239.57    753.65 o 
  -8   6  26      700.10      503.89    528.51 o 
  -7   6  26      477.52      315.82    502.85 o 
  -6   6  26     3655.12     4070.41    447.85 o 
  -5   6  26     2690.36     3156.76    368.30 o 
  -4   6  26      229.68      220.50    204.31 o 
  -3   6  26     1864.89     1894.57    272.84 o 
  -2   6  26     6297.53     6233.02    353.87 o 
  -1   6  26     4962.36     4711.85    469.24 o 
   0   6  26     6074.49     6398.99    334.63 o 
   1   6  26     3366.18     3896.16    315.58 o 
   2   6  26      110.39      209.04    188.24 o 
   3   6  26      251.30      266.27    207.62 o 
   4   6  26     1489.38     1609.82    270.24 o 
   5   6  26       10.60       20.56    267.40 o 
   6   6  26      595.80      590.72    389.89 o 
   7   6  26     1127.18     1080.01    576.10 o 
  -8   7  26      976.77     1267.48    860.96 o 
  -7   7  26      292.10     1304.40    561.11 o 
  -6   7  26      390.96     -381.82    593.94 o 
  -5   7  26     2337.39     2440.66    348.02 o 
  -4   7  26      654.50     1021.53    275.99 o 
  -3   7  26      102.30      162.87    208.96 o 
  -2   7  26      660.59      522.29    205.73 o 
  -1   7  26      426.47      288.69    192.65 o 
   0   7  26     2820.30     2835.58    271.59 o 
   1   7  26     7084.19     7484.23    415.29 o 
   2   7  26     3793.11     3651.27    316.72 o 
   3   7  26     2952.89     3065.97    348.79 o 
   4   7  26      761.43      498.77    296.03 o 
   5   7  26       77.88     -290.27    310.94 o 
   6   7  26      828.84      173.74    592.84 o 
   7   7  26     3152.65     4200.32    984.06 o 
  -8   8  26     5351.26     6961.79   1397.25 o 
  -7   8  26     9261.38     9539.93   1143.46 o 
  -6   8  26    15155.73    15157.46   3070.51 o 
  -5   8  26    12879.72    13918.37   1017.12 o 
  -4   8  26     5789.43     6102.51    615.72 o 
  -3   8  26    11306.51    10750.67    650.13 o 
  -2   8  26    14828.85    14758.84    637.48 o 
  -1   8  26    10251.53    10289.66    556.90 o 
   0   8  26    14977.42    15837.53    697.56 o 
   1   8  26     9069.78     8523.71    474.61 o 
   2   8  26     2387.58     2284.79    361.88 o 
   3   8  26      134.82      197.11    281.23 o 
   4   8  26      145.67      149.85    291.85 o 
   5   8  26       89.99      220.16    478.78 o 
   6   8  26      149.92     -137.25    963.28 o 
  -7   9  26     2013.52     2512.75   1048.12 o 
  -6   9  26     5306.27     6357.33    983.47 o 
  -5   9  26     2758.29     2312.09    783.08 o 
  -4   9  26      117.60       84.17    404.96 o 
  -3   9  26      705.44      995.45    304.98 o 
  -2   9  26     2989.34     3801.34    486.42 o 
  -1   9  26     8656.28     8869.48    576.35 o 
   0   9  26     4128.29     4230.79    391.05 o 
   1   9  26     2065.19     2466.28    378.33 o 
   2   9  26     6502.99     6339.95    523.49 o 
   3   9  26     4946.30     4894.54    472.94 o 
   4   9  26    10776.54    10951.80   1022.45 o 
   5   9  26    20127.45    18405.45   2203.31 o 
   6   9  26    10631.68    10083.46   2023.63 o 
  -6  10  26     2558.41     4688.61   1215.33 o 
  -5  10  26     3366.80     3394.77    799.27 o 
  -4  10  26     6128.78     7195.07   1224.24 o 
  -3  10  26      997.99     1344.15    458.22 o 
  -2  10  26     1116.09     1126.72    326.36 o 
  -1  10  26      844.52      603.20    375.81 o 
   0  10  26     1397.49     1905.20    400.81 o 
   1  10  26     2249.28     2282.05    443.57 o 
   2  10  26     2581.29     2910.24    457.68 o 
   3  10  26     1002.54      481.64    918.36 o 
   4  10  26       56.98       23.88    660.76 o 
   5  10  26       72.84      376.83   1118.00 o 
  -5  11  26     1890.39     1851.44    910.87 o 
  -4  11  26      451.35     1142.68    543.41 o 
  -3  11  26       15.23     -136.40    458.62 o 
  -2  11  26     1204.16      914.34    795.49 o 
  -1  11  26     1285.41     1303.40    476.65 o 
   0  11  26      477.96     1041.59    452.24 o 
   1  11  26      628.02      982.97    532.35 o 
   2  11  26      590.34     1172.90    923.35 o 
   3  11  26     1017.26      950.80   1113.01 o 
   4  11  26     2553.88     3535.92   1427.20 o 
  -5  12  26     4121.37     3555.89   1187.87 o 
  -4  12  26     5501.04     5861.51   1299.92 o 
  -3  12  26     6734.42     6829.42    994.33 o 
  -2  12  26    15939.85    16586.04   1404.21 o 
  -1  12  26    13091.62    15155.60   1290.12 o 
   0  12  26     8901.33    12823.30   1709.19 o 
   3  12  26     4599.09     4888.25   1489.58 o 
  -2  13  26        3.40     -382.47    648.53 o 
  -1  13  26      284.88      264.53   1025.66 o 
 -10   1  27     5059.64     4502.87    703.77 o 
  -9   1  27     1227.60     1362.71    402.22 o 
  -8   1  27        0.98     -127.02    294.84 o 
  -7   1  27     4519.27     3867.48    459.05 o 
  -6   1  27     2958.50     3510.25    382.94 o 
  -5   1  27     8194.59     9274.02    492.26 o 
  -4   1  27     3723.18     3556.98    270.81 o 
  -3   1  27     1618.46     1884.07    196.05 o 
  -2   1  27    12236.04    11964.52    415.25 o 
  -1   1  27     5871.72     5433.36    291.12 o 
   0   1  27    13707.95    13334.79    447.47 o 
   1   1  27    25922.29    26160.00    642.76 o 
   2   1  27    15341.93    16185.04    483.18 o 
   3   1  27     3519.39     4007.07    268.26 o 
   4   1  27     3002.09     3072.84    279.29 o 
   5   1  27     1159.53      965.38    250.09 o 
   6   1  27      842.76      678.09    278.71 o 
   7   1  27     9745.54     8226.27    867.95 o 
   8   1  27     4073.82     3538.79    929.05 o 
 -10   2  27    11216.21    11704.83   1232.03 o 
  -9   2  27    14299.66    14127.49    863.65 o 
  -8   2  27    17020.82    17955.78    946.28 o 
  -7   2  27     6989.53     6628.22    648.29 o 
  -6   2  27    20939.18    20488.08    864.38 o 
  -5   2  27    20878.20    19719.51    751.07 o 
  -4   2  27    17238.54    17014.79    581.35 o 
  -3   2  27    10794.97    10855.10    416.42 o 
  -2   2  27     3069.26     3191.31    229.65 o 
  -1   2  27      434.31      392.21    150.60 o 
   0   2  27      658.17      576.02    160.08 o 
   1   2  27      972.18     1257.14    176.51 o 
   2   2  27       26.18       90.44    145.55 o 
   3   2  27      190.48      114.94    186.13 o 
   4   2  27     3154.98     3298.19    284.08 o 
   5   2  27     9558.42     9462.41    501.98 o 
   6   2  27     8448.75     8719.33    543.14 o 
   7   2  27     9531.38     9937.59    938.72 o 
   8   2  27    10156.76    10984.44   1374.53 o 
 -10   3  27      644.41     1576.93    940.82 o 
  -9   3  27        4.40      377.51    384.25 o 
  -8   3  27       23.76        1.60    300.09 o 
  -7   3  27      228.28     1083.28    320.68 o 
  -6   3  27      556.35      239.74    431.52 o 
  -5   3  27      381.15      429.80    211.67 o 
  -4   3  27     7133.34     7307.60    400.46 o 
  -3   3  27    14551.50    15104.05    504.12 o 
  -2   3  27    15693.47    15862.12    519.11 o 
  -1   3  27    21540.73    21553.72    597.86 o 
   0   3  27    14330.17    14437.45    474.11 o 
   1   3  27     1351.37     1366.48    187.09 o 
   2   3  27     8230.33     8312.26    358.41 o 
   3   3  27    31053.32    31261.86    860.31 o 
   4   3  27    19828.43    18890.15    647.98 o 
   5   3  27    16709.87    17445.64    984.29 o 
   6   3  27     7644.73     7472.60    507.99 o 
   7   3  27      466.48      558.71    498.87 o 
   8   3  27      291.61      194.11    809.80 o 
  -9   4  27      316.28      777.03    933.21 o 
  -8   4  27     2658.16     2464.44    503.34 o 
  -7   4  27     6106.16     5876.78    522.20 o 
  -6   4  27      371.48      586.16    378.17 o 
  -5   4  27       29.51      111.59    226.30 o 
  -4   4  27      320.32      586.61    197.57 o 
  -3   4  27       46.43      371.44    174.12 o 
  -2   4  27     2375.21     2196.40    217.38 o 
  -1   4  27     5313.65     5796.90    379.67 o 
   0   4  27      141.05      248.30    152.78 o 
   1   4  27      123.13      316.55    153.97 o 
   2   4  27      502.39      591.56    194.71 o 
   3   4  27     1546.82     1287.46    219.11 o 
   4   4  27      147.67      220.49    196.99 o 
   5   4  27      897.42      772.99    253.68 o 
   6   4  27        6.06      213.27    312.08 o 
   7   4  27      872.19      855.08    681.13 o 
   8   4  27      685.23      837.83    722.29 o 
  -9   5  27      280.97      466.66    728.70 o 
  -8   5  27     1138.45     1612.32    598.05 o 
  -7   5  27        7.48       15.99    292.48 o 
  -6   5  27      101.24      121.37    260.44 o 
  -5   5  27      203.55       66.04    223.55 o 
  -4   5  27     6925.42     7544.63    594.66 o 
  -3   5  27    11883.42    11976.08    572.13 o 
  -2   5  27     2592.30     2638.10    245.87 o 
  -1   5  27     1261.99     1422.20    207.42 o 
   0   5  27     3257.07     3710.89    266.93 o 
   1   5  27     1478.81     1810.90    236.96 o 
   2   5  27     6759.40     6823.39    377.16 o 
   3   5  27     6154.15     5515.35    353.43 o 
   4   5  27     1740.39     1824.73    300.15 o 
   5   5  27     3551.61     3589.74    347.70 o 
   6   5  27     5167.37     5623.79    742.14 o 
   7   5  27      621.47      627.31    693.32 o 
  -8   6  27    16724.26    16543.08   1479.69 o 
  -7   6  27    15021.83    14515.25   1339.34 o 
  -6   6  27     7529.68     7902.80    592.85 o 
  -5   6  27    10244.74     9815.82    528.28 o 
  -4   6  27    10460.82     8854.66    497.95 o 
  -3   6  27     3740.40     3601.53    320.48 o 
  -2   6  27     6590.10     6159.27    360.09 o 
  -1   6  27     5897.95     6139.49    335.60 o 
   0   6  27      160.21      157.73    189.34 o 
   1   6  27     1337.53     1296.54    233.37 o 
   2   6  27      397.53      581.46    214.87 o 
   3   6  27     1221.20     1292.77    250.95 o 
   4   6  27     1937.33     1750.00    291.86 o 
   5   6  27     2436.52     2585.15    379.97 o 
   6   6  27     8684.37     8836.77   1196.62 o 
   7   6  27     6223.58     7247.19   1144.96 o 
  -8   7  27       76.38       69.87    661.32 o 
  -7   7  27      142.52      221.31    521.39 o 
  -6   7  27     6613.42     7356.33   1816.50 o 
  -5   7  27    12633.43    11373.47    716.06 o 
  -4   7  27     9138.34     8233.19    558.54 o 
  -3   7  27     5377.81     4856.57    518.36 o 
  -2   7  27     5677.56     6485.21    457.34 o 
  -1   7  27     6622.14     6943.79    459.79 o 
   0   7  27    20154.72    20758.88    705.87 o 
   1   7  27    39167.59    39056.43   1138.38 o 
   2   7  27    13211.75    12277.20    579.61 o 
   3   7  27     3760.65     4260.16    415.48 o 
   4   7  27     5967.81     5823.88    499.50 o 
   5   7  27     5376.08     6136.32    720.32 o 
   6   7  27     5251.67     5780.39   1009.26 o 
   7   7  27     8623.77     8895.58   1991.19 o 
  -7   8  27       53.88       12.48    696.25 o 
  -6   8  27     1747.16     2108.38   1124.11 o 
  -5   8  27      940.57     1352.51    638.73 o 
  -4   8  27     2536.70     2851.90    381.61 o 
  -3   8  27     4239.16     4681.35    393.15 o 
  -2   8  27       58.55      306.39    350.93 o 
  -1   8  27     1392.66     1038.42    291.78 o 
   0   8  27     1493.54     1104.24    307.41 o 
   1   8  27        9.09      118.38    236.54 o 
   2   8  27      659.93      761.02    285.16 o 
   3   8  27     2700.58     3157.61    459.23 o 
   4   8  27       20.02     -225.92    306.51 o 
   5   8  27     6933.58     6694.71    849.79 o 
   6   8  27     3433.72     3331.29   1314.90 o 
  -7   9  27      145.42      598.93    923.35 o 
  -6   9  27     1967.42      801.07    845.99 o 
  -5   9  27     2421.43     3229.80    974.38 o 
  -4   9  27      119.24       70.66    402.70 o 
  -3   9  27     1525.90     1838.04    353.13 o 
  -2   9  27     2507.16     2694.39    395.71 o 
  -1   9  27     2491.46     2342.10    362.77 o 
   0   9  27     3481.20     3430.81    369.89 o 
   1   9  27     3626.65     4109.26    460.29 o 
   2   9  27     2510.18     3640.14    478.77 o 
   3   9  27     2673.22     3916.35    503.72 o 
   4   9  27     3261.94     3994.32    931.95 o 
   5   9  27      879.29      846.06    749.65 o 
  -6  10  27    16894.21    19216.11   2258.21 o 
  -5  10  27    16722.76    18355.40   2113.47 o 
  -4  10  27     9018.19     9431.08   1049.52 o 
  -3  10  27     4438.65     5285.09    798.73 o 
  -2  10  27      746.13      414.71    297.25 o 
  -1  10  27       39.91     -122.97    322.73 o 
   0  10  27      937.05      465.34    391.14 o 
   1  10  27      630.15     1053.76    419.71 o 
   2  10  27       40.48      -25.21    431.09 o 
   3  10  27       28.83     -853.47    853.47 o 
   4  10  27     1995.81     1050.62   1053.12 o 
   5  10  27     5917.61     5651.89   1704.20 o 
  -5  11  27     2751.59     4626.22   1192.87 o 
  -4  11  27     7384.31     8717.45    884.13 o 
  -3  11  27     6272.32     6143.87    773.34 o 
  -2  11  27     7095.69     8460.68    839.33 o 
  -1  11  27    11425.16    12320.96    967.12 o 
   0  11  27    12919.74    12829.05   1143.22 o 
   1  11  27    11496.48    12581.55   1109.27 o 
   3  11  27    10566.59     9289.88   1823.99 o 
   4  11  27     9334.92     7198.87   1789.05 o 
  -4  12  27      643.77      798.57    915.86 o 
  -3  12  27      271.38      314.44    801.07 o 
  -2  12  27     3811.12     5182.82    898.78 o 
  -1  12  27     7842.17     7697.67   1749.12 o 
   0  12  27     2396.21     1601.88    988.23 o 
 -10   0  28     4783.95     5458.47   1150.32 o 
  -9   0  28     6044.63     5620.28    831.91 o 
  -8   0  28     4256.83     2984.98    643.50 o 
  -7   0  28     5236.56     5882.55   1296.31 o 
  -6   0  28       91.48      -99.87    330.68 o 
  -5   0  28      852.11     1170.15    357.46 o 
  -4   0  28      997.29      705.98    296.28 o 
  -3   0  28     1015.26     1058.60    249.48 o 
  -2   0  28      305.53      361.64    218.65 o 
  -1   0  28      251.57      300.76    205.68 o 
   0   0  28     1060.11     1432.02    264.36 o 
   1   0  28    10954.19    12388.30    633.62 o 
   2   0  28    42045.31    42769.02   1231.89 o 
   3   0  28    29380.89    29052.90   1074.67 o 
   4   0  28    18773.91    19318.15   1013.15 o 
   5   0  28     3776.29     4603.34    525.70 o 
   6   0  28      646.31     1373.07    487.96 o 
   7   0  28    16542.20    18114.71   1559.55 o 
   8   0  28    21041.41    24104.37   2912.04 o 
 -10   1  28      672.40     1377.17    519.53 o 
  -9   1  28     2239.94     2731.92    469.34 o 
  -8   1  28     6937.00     7394.71    618.20 o 
  -7   1  28    11827.93    13921.10    816.87 o 
  -6   1  28     3521.98     3384.57    412.31 o 
  -5   1  28     4213.04     4043.77    346.04 o 
  -4   1  28     4306.90     4024.01    298.76 o 
  -3   1  28     8921.47     9425.71    390.60 o 
  -2   1  28    10190.75    10625.98    406.31 o 
  -1   1  28    10600.60    10791.69    449.94 o 
   0   1  28     9581.51     9464.57    383.50 o 
   1   1  28     2758.65     3336.30    242.29 o 
   2   1  28      117.75      305.25    158.90 o 
   3   1  28      566.16      547.70    193.00 o 
   4   1  28      541.37      554.33    214.74 o 
   5   1  28     1861.43     1798.22    291.29 o 
   6   1  28       33.64      197.94    280.01 o 
   7   1  28      860.60      742.16    595.34 o 
   8   1  28     2633.98     2767.99    897.88 o 
 -10   2  28      284.42     -301.96    701.25 o 
  -9   2  28     1104.07      743.81    434.60 o 
  -8   2  28     2075.60     1716.82    397.04 o 
  -7   2  28      605.48      579.89    299.39 o 
  -6   2  28     1587.23     1257.39    330.59 o 
  -5   2  28     3712.74     3478.60    330.82 o 
  -4   2  28      185.17      326.61    177.86 o 
  -3   2  28     2387.10     2626.55    236.09 o 
  -2   2  28     3389.75     3286.25    236.35 o 
  -1   2  28     1060.09     1547.97    193.99 o 
   0   2  28       10.77      244.38    150.96 o 
   1   2  28     2850.32     3151.26    242.08 o 
   2   2  28     2038.87     2363.21    223.48 o 
   3   2  28       31.30     -102.89    174.61 o 
   4   2  28       59.89       87.10    198.84 o 
   5   2  28      135.82     -213.02    213.02 o 
   6   2  28      134.81     -187.81    254.96 o 
   7   2  28      916.65     1595.40    583.41 o 
   8   2  28     1810.73     2173.82   1054.24 o 
  -9   3  28     4840.74     4836.80    636.76 o 
  -8   3  28     1664.53     1699.23    389.88 o 
  -7   3  28     1896.00     1559.29    364.56 o 
  -6   3  28     5103.43     4994.68    509.29 o 
  -5   3  28    13454.10    12489.26    647.26 o 
  -4   3  28    20481.34    19606.01    744.72 o 
  -3   3  28    22419.73    23220.34    709.06 o 
  -2   3  28    10652.28    10604.57    453.70 o 
  -1   3  28     5073.32     5015.27    286.96 o 
   0   3  28     3467.08     3823.36    258.81 o 
   1   3  28    10869.26    11326.35    424.21 o 
   2   3  28     6084.32     5871.02    453.34 o 
   3   3  28     5054.75     5211.71    341.41 o 
   4   3  28      395.04      870.64    222.05 o 
   5   3  28        4.43      151.98    248.88 o 
   6   3  28       41.36      -46.95    301.00 o 
   7   3  28      677.52      797.70    527.75 o 
   8   3  28      746.30     1196.81    899.52 o 
  -9   4  28     4266.49     4638.70   1185.38 o 
  -8   4  28     5342.42     5328.42    633.25 o 
  -7   4  28     3374.33     4486.71    795.28 o 
  -6   4  28     2917.02     2976.96    417.47 o 
  -5   4  28     5832.58     6400.96    474.89 o 
  -4   4  28       71.32      162.62    191.56 o 
  -3   4  28      115.59      114.35    167.89 o 
  -2   4  28     7826.47     7885.00    414.34 o 
  -1   4  28    13945.43    13318.62    484.38 o 
   0   4  28    12171.39    11918.37    439.76 o 
   1   4  28     7213.75     7888.28    446.31 o 
   2   4  28    10816.78    10682.04    467.70 o 
   3   4  28    22555.83    20705.20    685.44 o 
   4   4  28    17255.63    17583.60    634.64 o 
   5   4  28    27247.28    27238.41    892.00 o 
   6   4  28    28399.44    29346.02   1237.21 o 
   7   4  28    13227.25    14057.73   2243.36 o 
  -9   5  28     3291.60     2155.89    965.77 o 
  -8   5  28     5795.94     6964.66   1002.68 o 
  -7   5  28    12256.44    12655.45    904.23 o 
  -6   5  28    17298.47    17606.46    905.37 o 
  -5   5  28    18053.99    19141.24    875.58 o 
  -4   5  28    12642.57    13216.37    614.00 o 
  -3   5  28    14058.12    13696.67    566.26 o 
  -2   5  28    13080.61    13198.32    562.13 o 
  -1   5  28    23204.42    22760.83    670.00 o 
   0   5  28    14497.54    15435.22    530.74 o 
   1   5  28    13293.73    12498.03    526.00 o 
   2   5  28    10618.03    11147.07    520.09 o 
   3   5  28     1222.67      877.89    221.43 o 
   4   5  28      482.10      530.84    253.65 o 
   5   5  28      166.43      293.15    246.98 o 
   6   5  28      144.68      357.81    380.88 o 
   7   5  28      537.47     1094.46   1074.20 o 
  -8   6  28     1942.85     3867.58   1147.95 o 
  -7   6  28     2555.40     2856.48   1918.82 o 
  -6   6  28      338.88      613.45    297.53 o 
  -5   6  28     1305.00     1266.17    299.38 o 
  -4   6  28        8.81       45.11    215.29 o 
  -3   6  28      288.54      364.24    217.06 o 
  -2   6  28      165.71      194.60    189.48 o 
  -1   6  28      272.38      410.95    192.82 o 
   0   6  28      719.63      923.61    228.63 o 
   1   6  28     6571.85     6969.72    404.13 o 
   2   6  28     3155.34     3309.61    316.12 o 
   3   6  28     1367.37     1346.20    264.83 o 
   4   6  28     1453.82     1368.64    297.90 o 
   5   6  28     1072.79      727.47    333.50 o 
   6   6  28     1538.88       77.91    418.43 o 
   7   6  28     3962.60     2943.88    907.00 o 
  -8   7  28     1181.21     1586.91    880.92 o 
  -7   7  28     3930.99     4976.66    896.81 o 
  -6   7  28     2313.40     1955.98    941.94 o 
  -5   7  28     1438.60     1350.69    333.80 o 
  -4   7  28      149.72       30.81    224.70 o 
  -3   7  28       87.23       43.53    214.28 o 
  -2   7  28      354.93       88.10    216.76 o 
  -1   7  28     5948.25     5989.19    435.99 o 
   0   7  28     2070.02     1637.77    305.21 o 
   1   7  28     1655.16     1810.54    292.41 o 
   2   7  28      488.69      909.06    261.78 o 
   3   7  28      301.42      158.83    258.18 o 
   4   7  28      587.79      634.03    320.95 o 
   5   7  28        5.23     -392.52    392.52 o 
   6   7  28        1.89     1541.99   1235.29 o 
  -7   8  28     2901.68     2709.90   1093.04 o 
  -6   8  28      298.08     -146.85    588.95 o 
  -5   8  28      616.70      189.20    514.69 o 
  -4   8  28      530.55      338.04    280.75 o 
  -3   8  28      257.03      428.59    244.90 o 
  -2   8  28     1307.08     1249.63    352.11 o 
  -1   8  28      240.74      633.73    278.69 o 
   0   8  28     3320.50     3243.59    366.32 o 
   1   8  28    14031.84    14268.17    771.38 o 
   2   8  28    10142.47     9995.49    595.13 o 
   3   8  28     9012.86     8043.44    544.24 o 
   4   8  28     6290.68     6024.97    716.50 o 
   5   8  28     5769.68     6430.00   1091.34 o 
   6   8  28     3252.06     2038.60   1227.80 o 
  -6   9  28     5743.68     7106.53   1337.36 o 
  -5   9  28     9415.84     7434.53   1017.64 o 
  -4   9  28    10162.92    11426.35    958.54 o 
  -3   9  28    19005.25    17453.56    842.34 o 
  -2   9  28    11628.55    10145.59    634.63 o 
  -1   9  28     2837.30     3008.98    391.35 o 
   0   9  28     2289.79     2620.92    384.20 o 
   1   9  28     3203.09     2489.68    409.69 o 
   2   9  28     3314.24     2782.26    544.19 o 
   3   9  28     5254.69     5046.27    642.77 o 
   4   9  28     2295.49     2483.26    832.46 o 
   5   9  28       11.87     -808.55    933.33 o 
  -5  10  28        7.54      751.16    845.99 o 
  -4  10  28        1.04      353.28    470.29 o 
  -3  10  28      374.39      472.66    478.27 o 
  -2  10  28      210.28      422.02    310.52 o 
  -1  10  28      858.35      631.13    382.93 o 
   0  10  28     2018.83     1878.37    430.97 o 
   1  10  28      607.31      699.55    588.60 o 
   2  10  28     1186.89     1236.30    543.09 o 
   3  10  28      855.05      212.12   1043.13 o 
   4  10  28      517.80      868.45   1058.11 o 
  -5  11  28      334.71      -79.86    753.65 o 
  -4  11  28      676.01     1320.21    684.75 o 
  -3  11  28     5040.38     4840.46    717.97 o 
  -2  11  28     1627.70     1189.57    642.25 o 
  -1  11  28      789.97      914.54    579.36 o 
   0  11  28      859.19     1328.47    593.82 o 
   1  11  28        5.62      658.82    930.83 o 
   2  11  28      213.66     1005.70   1155.43 o 
   3  11  28      839.27     2507.76   1312.40 o 
  -3  12  28     1519.65     2185.84   1005.70 o 
  -2  12  28     1123.41      830.41    888.29 o 
  -1  12  28     1372.83     2011.49    707.81 o 
   0  12  28     2912.68     1541.99   1083.06 o 
  -9   1  29     7760.70     8552.50   1089.49 o 
  -8   1  29     7277.51     7463.47    713.84 o 
  -7   1  29    23233.96    23274.78   1097.49 o 
  -6   1  29     6220.60     6034.53    596.06 o 
  -5   1  29     1663.74     1631.07    302.34 o 
  -4   1  29     1557.98     1559.84    243.72 o 
  -3   1  29     2100.38     2098.51    261.54 o 
  -2   1  29     2414.44     2184.10    216.54 o 
  -1   1  29     5217.73     5175.17    292.30 o 
   0   1  29     4203.70     4878.94    340.45 o 
   1   1  29      396.14      391.37    167.97 o 
   2   1  29     2125.79     2590.17    241.36 o 
   3   1  29     6218.33     5694.08    350.81 o 
   4   1  29     4406.01     4093.15    348.62 o 
   5   1  29     2838.21     2668.72    334.53 o 
   6   1  29      686.63      795.80    336.61 o 
   7   1  29     2495.24     2910.73    553.82 o 
  -9   2  29      608.99      939.54    456.65 o 
  -8   2  29     1416.93     1365.08    388.98 o 
  -7   2  29     2679.92     2431.25    409.60 o 
  -6   2  29     1656.09     1798.84    361.97 o 
  -5   2  29     6898.28     6990.47    499.46 o 
  -4   2  29     9494.57     9049.33    480.48 o 
  -3   2  29    21130.72    21546.81    741.89 o
[truncated: 55,703 more chars]
